# Supplementary material for: Cancer-associated snaR-A noncoding RNA interacts with core splicing machinery and disrupts processing of mRNA subpopulations
Source: Nat Commun. 2025 Nov 25;16:10460. doi: 10.1038/s41467-025-65448-x (PMC12647172; doi:10.1038/s41467-025-65448-x)
Supplement: Supplementary file 6 — Source Data [file 41467_2025_65448_MOESM6_ESM.xls]

## Sheet: Figure 1b
Figure 1b
Total Protein
									Normalized. intensity
								Fasta.headers	beads	scramble	snaR	enrich/background	protein.name
								Nucleolin OS=Homo sapiens OX=9606 GN=NCL PE=1 SV=2	0.00659249	0.0212409	9.03109	enrich	NCL
								DAZ-associated protein 1 OS=Homo sapiens OX=9606 GN=DAZAP1 PE=1 SV=2	0	0.0138486	0	background	DAZAP1
								Methylcrotonoyl-CoA carboxylase OS=Homo sapiens OX=9606 GN=MCCC2 PE=1 SV=1	0.592977	0	1.51163	background	MCCC2
								Lupus La protein OS=Homo sapiens OX=9606 GN=SSB PE=1 SV=2	0.00269118	0	4.9804	enrich	SSB
								Heterogeneous nuclear ribonucleoprotein A3 OS=Homo sapiens OX=9606 GN=HNRNPA3 PE=1 SV=1	0	0.0199992	0	background	HNRNPA3
								Heterogeneous nuclear ribonucleoprotein A1 OS=Homo sapiens OX=9606 GN=HNRNPA1 PE=1 SV=5	0	0.000387665	0	background	HNRNPA1
								Heterogeneous nuclear ribonucleoproteins A2/B1 OS=Homo sapiens OX=9606 GN=HNRNPA2B1 PE=1 SV=1	0	0	0	background	HNRNPA2B1
								Heterogeneous nuclear ribonucleoprotein A0 OS=Homo sapiens OX=9606 GN=HNRNPA0 PE=1 SV=1	0	0	0	background	HNRNPA0
								Heterogeneous nuclear ribonucleoprotein A1 (Fragment) OS=Homo sapiens OX=9606 GN=HNRNPA1 PE=1 SV=1	0	0	0	background	HNRNPA1
								Keratin, type II cytoskeletal 1 OS=Homo sapiens OX=9606 GN=KRT1 PE=1 SV=6	0.00185182	0.0040048	0.0425227	background	KRT1
								Keratin, type II cytoskeletal 2 epidermal OS=Homo sapiens OX=9606 GN=KRT2 PE=1 SV=2	7.14001e-05	0.0537816	0.272029	background	KRT2
								Keratin, type II cytoskeletal 5 OS=Homo sapiens OX=9606 GN=KRT5 PE=1 SV=3	0.000964795	0.00216533	0.029205	background	KRT5
								Keratin, type II cytoskeletal 6A OS=Homo sapiens OX=9606 GN=KRT6A PE=1 SV=3	7.32858e-05	0.00481454	0.029153	background	KRT6A
								ATP-dependent RNA helicase A OS=Homo sapiens OX=9606 GN=DHX9 PE=1 SV=4	0	0	1.01824	enrich	DHX9
								ATP-dependent RNA helicase DHX15 OS=Homo sapiens OX=9606 GN=DHX15 PE=1 SV=2	0	0	0.0874905	enrich	DHX15
								Keratin, type I cytoskeletal 10 OS=Homo sapiens OX=9606 GN=KRT10 PE=1 SV=2	0.0379304	0.0648834	0.274585	background	KRT10
Anti-tubulin								Keratin, type I cytoskeletal 14 OS=Homo sapiens OX=9606 GN=KRT14 PE=1 SV=4	0.000978223	0	0.0424991	background	KRT14
								ATP-dependent DNA/RNA helicase DHX36 OS=Homo sapiens OX=9606 GN=DHX36 PE=1 SV=2	0	0	0.104477	enrich	DHX36
								Albumin OS=Homo sapiens OX=9606 GN=ALB PE=1 SV=1	0.137664	0.157709	0.168186	background	ALB
								Heterogeneous nuclear ribonucleoprotein H OS=Homo sapiens OX=9606 GN=HNRNPH1 PE=1 SV=1	0	0	1.25087	enrich	HNRNPH1
								Heterogeneous nuclear ribonucleoprotein H2 OS=Homo sapiens OX=9606 GN=HNRNPH2 PE=1 SV=1	0	0	0.449641	enrich	HNRNPH2
								Heterogeneous nuclear ribonucleoprotein F OS=Homo sapiens OX=9606 GN=HNRNPF PE=1 SV=3	0	0	0.0258816	enrich	HNRNPF
								Heat shock cognate 71 kDa protein OS=Homo sapiens OX=9606 GN=HSPA8 PE=1 SV=1	0.000421753	0	0.326948	background	HSPA8
								Heat shock-related 70 kDa protein 2 OS=Homo sapiens OX=9606 GN=HSPA2 PE=1 SV=1	0.0301136	0	0.0869836	background	HSPA2
								Heat shock 70 kDa protein 1B OS=Homo sapiens OX=9606 GN=HSPA1B PE=1 SV=1	0.00263535	0	0.0661457	background	HSPA1B
								78 kDa glucose-regulated protein OS=Homo sapiens OX=9606 GN=HSPA5 PE=1 SV=1	0.0252166	0	0.0510716	background	HSPA5
								DIS3-like exonuclease 2 OS=Homo sapiens OX=9606 GN=DIS3L2 PE=1 SV=4	0	0	0.300836	enrich	DIS3L2
								Interleukin enhancer-binding factor 3 OS=Homo sapiens OX=9606 GN=ILF3 PE=1 SV=3	0.0204677	0	1.29078	enrich	ILF3
Anti-SSB/La								Polyadenylate-binding protein OS=Homo sapiens OX=9606 GN=PABPC4 PE=1 SV=1	0	0	1.60571	enrich	PABPC4
								Polyadenylate-binding protein OS=Homo sapiens OX=9606 GN=PABPC1 PE=1 SV=1	0	0	0.0680276	enrich	PABPC1
								Heterogeneous nuclear ribonucleoprotein U-like protein 1 OS=Homo sapiens OX=9606 GN=HNRNPUL1 PE=1 SV=1	0	0	0.295367	enrich	HNRNPUL1
								Keratin, type I cytoskeletal 9 OS=Homo sapiens OX=9606 GN=KRT9 PE=1 SV=3	0.00371463	0.0207619	0.244398	background	KRT9
								RNA 3~-terminal phosphate cyclase OS=Homo sapiens OX=9606 GN=RTCA PE=1 SV=1	0	0	0.168031	enrich	RTCA
								Interleukin enhancer-binding factor 2 OS=Homo sapiens OX=9606 GN=ILF2 PE=1 SV=1	0	0	0.0717994	enrich	ILF2
								Protein disulfide-isomerase OS=Homo sapiens OX=9606 GN=P4HB PE=1 SV=1	0.0738832	0.0426549	0.038069	background	P4HB
								Heterogeneous nuclear ribonucleoprotein A/B OS=Homo sapiens OX=9606 GN=HNRNPAB PE=1 SV=1	0	0	0	background	HNRNPAB
								Heterogeneous nuclear ribonucleoprotein D0 (Fragment) OS=Homo sapiens OX=9606 GN=HNRNPD PE=1 SV=8	0	0	0.000365055	background	HNRNPD
								Heterogeneous nuclear ribonucleoprotein D-like OS=Homo sapiens OX=9606 GN=HNRNPDL PE=1 SV=1	0	0	0	background	HNRNPDL
								T cell receptor alpha joining 56 (Fragment) OS=Homo sapiens OX=9606 GN=TRAJ56 PE=4 SV=1	0.456808	1.38406	1.69204	background	TRAJ56
								Insulin-like growth factor 2 mRNA-binding protein 2 OS=Homo sapiens OX=9606 GN=IGF2BP2 PE=1 SV=1	0	0	0.0512528	enrich	IGF2BP2
								Transcriptional activator protein Pur-beta OS=Homo sapiens OX=9606 GN=PURB PE=1 SV=3	0	0	0.633318	enrich	PURB
								Splicing factor 3B subunit 2 OS=Homo sapiens OX=9606 GN=SF3B2 PE=1 SV=2	0	0	0.00221002	enrich	SF3B2
								Splicing factor 3B subunit 4 OS=Homo sapiens OX=9606 GN=SF3B4 PE=1 SV=1	0	0	0.00508817	enrich	SF3B4
								Transcriptional activator protein Pur-alpha OS=Homo sapiens OX=9606 GN=PURA PE=1 SV=2	0	0	0.360885	enrich	PURA
								Methylcrotonoyl-CoA carboxylase subunit alpha, mitochondrial OS=Homo sapiens OX=9606 GN=MCCC1 PE=1 SV=1	9.79466e-05	0	0.0180345	enrich	MCCC1
								RNA helicase OS=Homo sapiens OX=9606 GN=DDX17 PE=1 SV=1	0	0	0.00167415	enrich	DDX17
								Leucine-rich PPR motif-containing protein, mitochondrial OS=Homo sapiens OX=9606 GN=LRPPRC PE=1 SV=1	0	0	0	background	LRPPRC
								Far upstream element-binding protein 2 OS=Homo sapiens OX=9606 GN=KHSRP PE=1 SV=2	0	0	0.00340182	enrich	KHSRP
								Regulator of nonsense transcripts 1 OS=Homo sapiens OX=9606 GN=UPF1 PE=1 SV=2	0	0	0.0829081	enrich	UPF1
								Heterogeneous nuclear ribonucleoprotein M OS=Homo sapiens OX=9606 GN=HNRNPM PE=1 SV=1	0	0	0	background	HNRNPM
								Far upstream element-binding protein 3 OS=Homo sapiens OX=9606 GN=FUBP3 PE=1 SV=2	0	0	0	background	FUBP3
								Splicing factor 3A subunit 1 OS=Homo sapiens OX=9606 GN=SF3A1 PE=1 SV=1	0.00332379	0.000381683	0.0309549	enrich	SF3A1
								E3 SUMO-protein ligase RanBP2 OS=Homo sapiens OX=9606 GN=RANBP2 PE=1 SV=2	0.0308538	0.00150556	0	background	RANBP2
								RNA-binding protein Musashi homolog 2 OS=Homo sapiens OX=9606 GN=MSI2 PE=1 SV=1	0	0	0	background	MSI2
								Glutamate--tRNA ligase (Fragment) OS=Homo sapiens OX=9606 GN=EPRS1 PE=1 SV=1	0.00535305	0	0.0092089	background	EPRS1
								G-rich sequence factor 1 (Fragment) OS=Homo sapiens OX=9606 GN=GRSF1 PE=1 SV=1	0	0	0.32558	enrich	GRSF1
								Histone chaperone ASF1B OS=Homo sapiens OX=9606 GN=ASF1B PE=1 SV=1	0	0	0.0199882	enrich	ASF1B
								RNA-binding protein FXR1 OS=Homo sapiens OX=9606 GN=FXR1 PE=1 SV=1	0	0	0.000789688	enrich	FXR1
								Alpha-2-macroglobulin OS=Homo sapiens OX=9606 GN=A2M PE=1 SV=3	0.0107766	0	0.0022281	background	A2M
								Pregnancy zone protein OS=Homo sapiens OX=9606 GN=PZP PE=1 SV=4	9.77117e-05	0	0	background	PZP
								Tubulin alpha chain OS=Homo sapiens OX=9606 GN=TUBA1C PE=1 SV=1	0.00144955	0	0	background	TUBA1C
								Double-stranded RNA-binding protein Staufen homolog 1 OS=Homo sapiens OX=9606 GN=STAU1 PE=1 SV=2	0	0	0.00873214	enrich	STAU1
								Serine/arginine-rich-splicing factor 5 OS=Homo sapiens OX=9606 GN=SRSF5 PE=1 SV=1	0	0	0.00214109	enrich	SRSF5
								Serine/arginine-rich-splicing factor 6 OS=Homo sapiens OX=9606 GN=SRSF6 PE=1 SV=1	0	0	0.0130617	enrich	SRSF6
								Signal recognition particle 14 kDa protein OS=Homo sapiens OX=9606 GN=SRP14 PE=1 SV=2	0	0.0397728	0	background	SRP14
								Immunoglobulin kappa variable 2D-29 OS=Homo sapiens OX=9606 GN=IGKV2D-29 PE=3 SV=1	0.00591505	0.00990707	0.00200367	background	IGKV2D-29
								Zinc finger CCHC domain-containing protein 8 OS=Homo sapiens OX=9606 GN=ZCCHC8 PE=1 SV=2	0	0	0	background	ZCCHC8
								Isoform B of Ras GTPase-activating protein-binding protein 2 OS=Homo sapiens OX=9606 GN=G3BP2	0	0	0.0269164	enrich	G3BP2
								Ras GTPase-activating protein-binding protein 1 OS=Homo sapiens OX=9606 GN=G3BP1 PE=1 SV=1	0	0	0.000193037	background	G3BP1
								CDGSH iron-sulfur domain-containing protein 1 OS=Homo sapiens OX=9606 GN=CISD1 PE=1 SV=1	0.00106803	0	0.00613019	background	CISD1
								Serine/arginine-rich splicing factor 2 (Fragment) OS=Homo sapiens OX=9606 GN=SRSF2 PE=1 SV=8	0	0.0332915	0.0102304	background	SRSF2
								5~-3~ exoribonuclease 2 OS=Homo sapiens OX=9606 GN=XRN2 PE=1 SV=1	0	0	0.00339563	enrich	XRN2
								Lactotransferrin (Fragment) OS=Homo sapiens OX=9606 GN=LTF PE=1 SV=1	0.0162403	0.0122982	0.0128054	background	LTF
								Polyadenylate-binding protein 2 OS=Homo sapiens OX=9606 GN=PABPN1 PE=1 SV=3	0	0	0.0195673	enrich	PABPN1
								Exosome RNA helicase MTR4 OS=Homo sapiens OX=9606 GN=MTREX PE=1 SV=3	0	0	0	background	MTREX
								Calmodulin-1 OS=Homo sapiens OX=9606 GN=CALM1 PE=1 SV=1	0.000708477	0	0	background	CALM1
								Fibrinogen alpha chain OS=Homo sapiens OX=9606 GN=FGA PE=1 SV=2	0.00879232	0	0	background	FGA
								Zinc finger CCCH-type antiviral protein 1 OS=Homo sapiens OX=9606 GN=ZC3HAV1 PE=1 SV=3	0	0	0	background	ZC3HAV1
								Protein arginine N-methyltransferase 5 (Fragment) OS=Homo sapiens OX=9606 GN=PRMT5 PE=1 SV=8	0.0465955	0	0.00576935	background	PRMT5
								Transgelin (Fragment) OS=Homo sapiens OX=9606 GN=TAGLN PE=1 SV=1	0.00685221	0	0.0085468	background	TAGLN
								Dermcidin OS=Homo sapiens OX=9606 GN=DCD PE=1 SV=2	8.97753e-05	7.93648e-05	0.0226548	enrich	DCD
								Y-box-binding protein 1 (Fragment) OS=Homo sapiens OX=9606 GN=YBX1 PE=1 SV=1	0	0.00155442	4.82173e-05	background	YBX1
								Adenylyl cyclase-associated protein 1 OS=Homo sapiens OX=9606 GN=CAP1 PE=1 SV=5	6.72864e-06	0	0.0115345	background	CAP1
								Actin, cytoplasmic 2 OS=Homo sapiens OX=9606 GN=ACTG1 PE=1 SV=1	0.00384908	0	0.00778738	background	ACTG1
								Splicing factor 3B subunit 3 OS=Homo sapiens OX=9606 GN=SF3B3 PE=1 SV=4	0	0	0.00283329	enrich	SF3B3
								Splicing factor, proline- and glutamine-rich OS=Homo sapiens OX=9606 GN=SFPQ PE=4 SV=1	0	0	0.00389717	enrich	SFPQ
								Mesencephalic astrocyte-derived neurotrophic factor OS=Homo sapiens OX=9606 GN=MANF PE=1 SV=3	0.005716	0	0.0200175	background	MANF
								RNA-binding motif, single-stranded-interacting protein 1 OS=Homo sapiens OX=9606 GN=RBMS1 PE=1 SV=3	0	0	0	background	RBMS1
								TAR DNA-binding protein 43 (Fragment) OS=Homo sapiens OX=9606 GN=TARDBP PE=1 SV=1	0	0	0	background	TARDBP
								Heterogeneous nuclear ribonucleoprotein Q OS=Homo sapiens OX=9606 GN=SYNCRIP PE=1 SV=1	0	0	0.000734588	enrich	SYNCRIP
								U6 snRNA-associated Sm-like protein LSm5 OS=Homo sapiens OX=9606 GN=LSM5 PE=1 SV=1	0	0	0.00972609	enrich	LSM5
								Kelch repeat and BTB (POZ) domain containing 3, isoform CRA_a OS=Homo sapiens OX=9606 GN=KBTBD3 PE=1 SV=1	0	0	0	background	KBTBD3
								WD repeat-containing protein 72 OS=Homo sapiens OX=9606 GN=WDR72 PE=1 SV=1	0	0	0.00436671	background	WDR72
								Nuclear pore complex protein Nup153 OS=Homo sapiens OX=9606 GN=NUP153 PE=1 SV=2	0.000617577	5.54687e-05	0	background	NUP153
								Exosome complex exonuclease RRP44 OS=Homo sapiens OX=9606 GN=DIS3 PE=1 SV=2	0	0	0.0119295	enrich	DIS3
								60S ribosomal protein L7a (Fragment) OS=Homo sapiens OX=9606 GN=RPL7A PE=1 SV=1	0.0309167	0	0.067052	background	RPL7A
								U6 snRNA-associated Sm-like protein LSm1 OS=Homo sapiens OX=9606 GN=LSM1 PE=1 SV=1	0	0	0.0453489	enrich	LSM1
								Small nuclear ribonucleoprotein F OS=Homo sapiens OX=9606 GN=SNRPF PE=1 SV=1	0	0	0	background	SNRPF
								Serine/arginine-rich splicing factor 1 OS=Homo sapiens OX=9606 GN=SRSF1 PE=1 SV=1	0	0	0.00169413	enrich	SRSF1
								Protein PAT1 homolog 1 OS=Homo sapiens OX=9606 GN=PATL1 PE=1 SV=2	0	0	0.0089324	enrich	PATL1
								Antithrombin-III OS=Homo sapiens OX=9606 GN=SERPINC1 PE=1 SV=1	0.00372048	0	0	background	SERPINC1
								E3 ubiquitin-protein ligase TRIM56 (Fragment) OS=Homo sapiens OX=9606 GN=TRIM56 PE=1 SV=1	0	0	0	background	TRIM56
								Small nuclear ribonucleoprotein E OS=Homo sapiens OX=9606 GN=SNRPE PE=1 SV=1	0	0	0	background	SNRPE
								Splicing factor 3A subunit 3 OS=Homo sapiens OX=9606 GN=SF3A3 PE=1 SV=1	0	0	0.0145474	enrich	SF3A3
								RNA-binding protein 4 OS=Homo sapiens OX=9606 GN=RBM4 PE=1 SV=1	0	0	0.000357881	enrich	RBM4
								Squamous cell carcinoma antigen recognized by T-cells 3 OS=Homo sapiens OX=9606 GN=SART3 PE=1 SV=1	0	0	0	background	SART3
								Histone chaperone ASF1A OS=Homo sapiens OX=9606 GN=ASF1A PE=1 SV=1	0	0	0.00719843	enrich	ASF1A
								Enoyl-CoA hydratase OS=Homo sapiens OX=9606 GN=HADHA PE=1 SV=1	0	0	0	background	HADHA
								Serine/arginine-rich-splicing factor 10 OS=Homo sapiens OX=9606 GN=SRSF10 PE=1 SV=1	0	0	0.0083487	enrich	SRSF10
								U2 snRNP-associated SURP motif-containing protein OS=Homo sapiens OX=9606 GN=U2SURP PE=1 SV=2	0	0	0.0037258	background	U2SURP
								Double-stranded RNA-binding protein Staufen homolog 2 (Fragment) OS=Homo sapiens OX=9606 GN=STAU2 PE=1 SV=1	0	0	0	background	STAU2
								Isoform 2 of RNA-binding protein 8A OS=Homo sapiens OX=9606 GN=RBM8A	0	0	0.00929066	enrich	RBM8A
								U6 snRNA-associated Sm-like protein LSm6 OS=Homo sapiens OX=9606 GN=LSM6 PE=1 SV=1	0	0	0.0392152	enrich	LSM6
								60S ribosomal protein L17 (Fragment) OS=Homo sapiens OX=9606 GN=RPL17 PE=1 SV=6	0.0020313	0	0.00392198	background	RPL17
								Nuclear distribution protein nudE homolog 1 (Fragment) OS=Homo sapiens OX=9606 GN=NDE1 PE=1 SV=1	0	0	0	background	NDE1
								Heterogeneous nuclear ribonucleoprotein U OS=Homo sapiens OX=9606 GN=HNRNPU PE=1 SV=1	0	0	0	background	HNRNPU
								Cold-inducible RNA-binding protein OS=Homo sapiens OX=9606 GN=CIRBP PE=1 SV=1	0	0	0	background	CIRBP
								DnaJ homolog subfamily A member 1 OS=Homo sapiens OX=9606 GN=DNAJA1 PE=1 SV=2	0.000153484	0	0.000602918	background	DNAJA1
								Small nuclear ribonucleoprotein G OS=Homo sapiens OX=9606 GN=SNRPG PE=1 SV=1	0	0	0	background	SNRPG
								Splicing factor 3B subunit 1 OS=Homo sapiens OX=9606 GN=SF3B1 PE=1 SV=3	0	0	0.000578584	background	SF3B1
								Serine/arginine-rich-splicing factor 7 OS=Homo sapiens OX=9606 GN=SRSF7 PE=1 SV=1	0	0	0	background	SRSF7
								Serine/arginine-rich-splicing factor 3 OS=Homo sapiens OX=9606 GN=SRSF3 PE=1 SV=1	0	0	0	background	SRSF3
								60S ribosomal protein L11 OS=Homo sapiens OX=9606 GN=RPL11 PE=1 SV=2	0	0	0.00117435	enrich	RPL11
								Endothelial differentiation-related factor 1 OS=Homo sapiens OX=9606 GN=EDF1 PE=1 SV=1	0.00792781	0	0.0134388	background	EDF1
								U1 small nuclear ribonucleoprotein 70 kDa OS=Homo sapiens OX=9606 GN=SNRNP70 PE=1 SV=2	0	0	0	background	SNRNP70
								Peptidyl-prolyl cis-trans isomerase FKBP3 OS=Homo sapiens OX=9606 GN=FKBP3 PE=1 SV=1	0.00111728	0	0.00030665	background	FKBP3
								Splicing factor 3B subunit 6 OS=Homo sapiens OX=9606 GN=SF3B6 PE=1 SV=1	0	0	0	background	SF3B6
								Ribosomal protein L19 OS=Homo sapiens OX=9606 GN=RPL19 PE=1 SV=1	0	0	1.23158e-05	background	RPL19
								Hemoglobin subunit beta OS=Homo sapiens OX=9606 GN=HBB PE=1 SV=1	0.00317932	0	0	background	HBB
								Ceruloplasmin (Fragment) OS=Homo sapiens OX=9606 GN=CP PE=1 SV=1	0	0	0	background	CP
								High mobility group protein B1 OS=Homo sapiens OX=9606 GN=HMGB1 PE=1 SV=1	7.28507e-06	0	6.79616e-05	background	HMGB1
								Delta(3,5)-Delta(2,4)-dienoyl-CoA isomerase, mitochondrial (Fragment) OS=Homo sapiens OX=9606 GN=ECH1 PE=1 SV=1	0.00695275	0	0.000210684	background	ECH1
								Fructose-bisphosphate aldolase (Fragment) OS=Homo sapiens OX=9606 GN=ALDOA PE=1 SV=1	0	0	0	background	ALDOA
								Complement C3 OS=Homo sapiens OX=9606 GN=C3 PE=1 SV=2	0.000132725	0	0	background	C3
								60S ribosomal protein L22 (Fragment) OS=Homo sapiens OX=9606 GN=RPL22 PE=1 SV=1	0	0	0	background	RPL22
								Gelsolin OS=Homo sapiens OX=9606 GN=GSN PE=1 SV=1	0	0	0	background	GSN
								Interferon-inducible double-stranded RNA-dependent protein kinase activator A OS=Homo sapiens OX=9606 GN=PRKRA PE=1 SV=1	0	0	0.0118621	enrich	PRKRA
								Elongation factor 1-alpha OS=Homo sapiens OX=9606 GN=EEF1A1 PE=1 SV=2	0	0	0	background	EEF1A1
								SURP and G-patch domain-containing protein 1 OS=Homo sapiens OX=9606 GN=SUGP1 PE=1 SV=2	0	0	0	background	SUGP1
								Cofilin-1 (Fragment) OS=Homo sapiens OX=9606 GN=CFL1 PE=1 SV=8	0	0	0	background	CFL1
								Iron-sulfur clusters transporter ABCB7, mitochondrial OS=Homo sapiens OX=9606 GN=ABCB7 PE=1 SV=1	0.0272479	0	0	background	ABCB7
								Signal recognition particle receptor subunit beta (Fragment) OS=Homo sapiens OX=9606 GN=SRPRB PE=1 SV=1	2.52129e-05	0	5.89368e-05	background	SRPRB
								CDKN2AIP N-terminal-like protein OS=Homo sapiens OX=9606 GN=CDKN2AIPNL PE=1 SV=1	0	0	0	background	CDKN2AIPNL
								RRM domain-containing protein (Fragment) OS=Homo sapiens OX=9606 PE=4 SV=1	0	0	0	background	RRM
								Calcium homeostasis endoplasmic reticulum protein OS=Homo sapiens OX=9606 GN=CHERP PE=1 SV=1	0	0	0	background	CHERP
								Haptoglobin OS=Homo sapiens OX=9606 GN=HP PE=1 SV=1	0.000190362	0	0	background	HP
								Ribosome-binding protein 1 OS=Homo sapiens OX=9606 GN=RRBP1 PE=1 SV=1	0	0	0	background	RRBP1
								U1 small nuclear ribonucleoprotein C OS=Homo sapiens OX=9606 GN=SNRPC PE=1 SV=1	0	0	0	background	SNRPC
								Pseudouridylate synthase 1 homolog OS=Homo sapiens OX=9606 GN=PUS1 PE=1 SV=1	0	0	0	background	PUS1
								Enhancer of rudimentary homolog OS=Homo sapiens OX=9606 GN=ERH PE=1 SV=1	0	0	0	background	ERH
								Dysferlin OS=Homo sapiens OX=9606 GN=DYSF PE=1 SV=1	0.00748409	0.000112388	0.00727874	background	DYSF
								40S ribosomal protein S17 OS=Homo sapiens OX=9606 PE=3 SV=2	0	0	0	background	40S
								T-complex protein 1 subunit alpha OS=Homo sapiens OX=9606 GN=TCP1 PE=1 SV=1	4.69448e-05	0	0	background	TCP1
								cDNA FLJ60124, highly similar to Mitochondrial dicarboxylate carrier OS=Homo sapiens OX=9606 PE=2 SV=1	0	0	0.000509268	enrich	cDNA
								U6 snRNA-associated Sm-like protein LSm3 OS=Homo sapiens OX=9606 GN=LSM3 PE=1 SV=2	0	0	0.0560987	enrich	LSM3
								Protein mago nashi homolog 2 OS=Homo sapiens OX=9606 GN=MAGOHB PE=3 SV=1	0	0	0.00104038	enrich	MAGOHB
								Eukaryotic initiation factor 4A-III OS=Homo sapiens OX=9606 GN=EIF4A3 PE=1 SV=4	0	0	0.000249638	background	EIF4A3
								SYT15 protein (Fragment) OS=Homo sapiens OX=9606 GN=LOC102724488 PE=4 SV=1	0.00505781	0.00393934	0	background	LOC102724488
								Lysine--tRNA ligase OS=Homo sapiens OX=9606 GN=KARS1 PE=1 SV=3	0	0	0.000834392	enrich	KARS1
								Acetyl-CoA carboxylase 1 OS=Homo sapiens OX=9606 GN=ACACA PE=1 SV=2	0	0	0.00363044	background	ACACA
								Splicing factor 3A subunit 2 OS=Homo sapiens OX=9606 GN=SF3A2 PE=1 SV=2	0.000141547	0	0	background	SF3A2
								Muscleblind-like protein 1 (Fragment) OS=Homo sapiens OX=9606 GN=MBNL1 PE=1 SV=1	0	0	0	background	MBNL1
								Myosin light polypeptide 6 OS=Homo sapiens OX=9606 GN=MYL6 PE=1 SV=1	0	0	0	background	MYL6
								Non-POU domain-containing octamer-binding protein OS=Homo sapiens OX=9606 GN=NONO PE=1 SV=1	0	0	0	background	NONO
								60S ribosomal protein L23a (Fragment) OS=Homo sapiens OX=9606 GN=RPL23A PE=1 SV=1	0	0	0.0016155	background	RPL23A
								Tubulin beta chain OS=Homo sapiens OX=9606 GN=TUBB PE=1 SV=1	0.000355828	0	0	background	TUBB
								Hemoglobin subunit alpha (Fragment) OS=Homo sapiens OX=9606 GN=HBA2 PE=1 SV=1	0.000185015	0	0.11762	background	HBA2
								60S ribosomal protein L36a OS=Homo sapiens OX=9606 GN=RPL36A PE=1 SV=1	0.00785386	0	0.00195406	background	RPL36A
								Homeobox domain-containing protein (Fragment) OS=Homo sapiens OX=9606 PE=4 SV=1	0.00161961	0	0.0294116	background	Homeobox
								RNA pseudouridylate synthase domain-containing protein 1 (Fragment) OS=Homo sapiens OX=9606 GN=RPUSD1 PE=1 SV=8	0	0	0.00117791	background	RPUSD1
								NAD(P)H dehydrogenase [quinone] 1 OS=Homo sapiens OX=9606 GN=NQO1 PE=1 SV=1	1.27166e-05	0	0.000484565	enrich	NQO1
								Protein dopey-1 OS=Homo sapiens OX=9606 GN=DOP1A PE=2 SV=1	0	0.116223	0	background	DOP1A
								Protein LYRIC (Fragment) OS=Homo sapiens OX=9606 GN=MTDH PE=1 SV=1	0.000134588	0	0.000182228	background	MTDH
								Transferrin receptor protein 1 OS=Homo sapiens OX=9606 GN=TFRC PE=1 SV=1	0.00091538	0	0	background	TFRC
								Complement C4-B OS=Homo sapiens OX=9606 GN=C4B_2 PE=1 SV=1	4.06846e-06	0	0	background	C4B_2
								Small nuclear ribonucleoprotein Sm D3 OS=Homo sapiens OX=9606 GN=SNRPD3 PE=1 SV=1	0	0	0	background	SNRPD3
								ITIH4 protein OS=Homo sapiens OX=9606 GN=ITIH4 PE=1 SV=1	0	0	0	background	ITIH4
								Arf-GAP domain and FG repeat-containing protein 1 OS=Homo sapiens OX=9606 GN=AGFG1 PE=1 SV=1	0	0.000100675	0	background	AGFG1
								Unconventional myosin-IXa (Fragment) OS=Homo sapiens OX=9606 GN=MYO9A PE=1 SV=1	0	0.0331521	0	background	MYO9A
								RNA-splicing ligase RtcB homolog OS=Homo sapiens OX=9606 GN=RTCB PE=1 SV=1	0	0	0.000250998	background	RTCB
								Transcription and mRNA export factor ENY2 OS=Homo sapiens OX=9606 GN=ENY2 PE=1 SV=1	0	0	0	background	ENY2
								Moesin OS=Homo sapiens OX=9606 GN=MSN PE=1 SV=3	0	0	8.07285e-05	background	MSN
								4F2 cell-surface antigen heavy chain OS=Homo sapiens OX=9606 GN=SLC3A2 PE=1 SV=1	8.78056e-05	0	0	background	SLC3A2
								Histone H2A.V OS=Homo sapiens OX=9606 GN=H2AZ2 PE=1 SV=3	0	0	0.000278045	background	H2AZ2
								Nuclear pore glycoprotein p62 OS=Homo sapiens OX=9606 GN=NUP62 PE=1 SV=1	0.000765665	0	0	background	NUP62
								Putative 40S ribosomal protein S26-like 1 OS=Homo sapiens OX=9606 GN=RPS26P11 PE=5 SV=1	0	0	0	background	RPS26P11
								NACHT, LRR and PYD domains-containing protein 12 OS=Homo sapiens OX=9606 GN=NLRP12 PE=1 SV=1	0	0	0	background	NLRP12
								Methylosome protein 50 OS=Homo sapiens OX=9606 GN=WDR77 PE=1 SV=1	0.00272384	0	0	background	WDR77
								Immunoglobulin heavy constant gamma 1 (Fragment) OS=Homo sapiens OX=9606 GN=IGHG1 PE=1 SV=1	0	0	0	background	IGHG1
								U1 small nuclear ribonucleoprotein A (Fragment) OS=Homo sapiens OX=9606 GN=SNRPA PE=1 SV=1	0	0	0	background	SNRPA
								60S ribosomal protein L15 OS=Homo sapiens OX=9606 GN=RPL15 PE=1 SV=2	0	0	0.00315702	enrich	RPL15
								Isoform 3 of Ubiquitin-conjugating enzyme E2 L3 OS=Homo sapiens OX=9606 GN=UBE2L3	0.000437187	0.00586424	0.000269977	background	UBE2L3
								40S ribosomal protein S18 OS=Homo sapiens OX=9606 GN=RPS18 PE=1 SV=3	0	0	0	background	RPS18
								40S ribosomal protein S6 OS=Homo sapiens OX=9606 GN=RPS6 PE=1 SV=1	0	0	0	background	RPS6
								ATP synthase subunit O, mitochondrial (Fragment) OS=Homo sapiens OX=9606 GN=ATP5PO PE=3 SV=1	0	0	0	background	ATP5PO
								Unconventional myosin-VI OS=Homo sapiens OX=9606 GN=MYO6 PE=1 SV=1	2.41534e-05	0	0	background	MYO6
								40S ribosomal protein S15 OS=Homo sapiens OX=9606 GN=RPS15 PE=1 SV=2	0.000228171	0	0	background	RPS15
								60S acidic ribosomal protein P1 OS=Homo sapiens OX=9606 GN=RPLP1 PE=1 SV=1	0	0	0	background	RPLP1
								HEAT repeat-containing protein 1 OS=Homo sapiens OX=9606 GN=HEATR1 PE=1 SV=1	0	0	0.0014622	background	HEATR1
								Fibronectin OS=Homo sapiens OX=9606 GN=FN1 PE=1 SV=5	0	0	0	background	FN1
								IgLON family member 5 OS=Homo sapiens OX=9606 GN=IGLON5 PE=1 SV=4	0.00461113	0	0	background	IGLON5
								U6 snRNA-associated Sm-like protein LSm8 OS=Homo sapiens OX=9606 GN=LSM8 PE=1 SV=1	0	0	0.000430401	enrich	LSM8
								FMR1 protein OS=Homo sapiens OX=9606 GN=FMR1 PE=1 SV=1	0	0	0.000998104	background	FMR1
								60S ribosomal protein L13 (Fragment) OS=Homo sapiens OX=9606 GN=RPL13 PE=1 SV=1	0.00160996	0	0	background	RPL13
								RNA-binding protein FUS OS=Homo sapiens OX=9606 GN=FUS PE=1 SV=1	0	0	0	background	FUS
								Ubiquitin-60S ribosomal protein L40 (Fragment) OS=Homo sapiens OX=9606 GN=UBA52 PE=1 SV=1	0.00198299	0	0	background	UBA52
								Nuclear pore complex protein Nup214 OS=Homo sapiens OX=9606 GN=NUP214 PE=1 SV=1	0.00148302	0	0	background	NUP214
								Actin-related protein 3C OS=Homo sapiens OX=9606 GN=ACTR3C PE=1 SV=1	0	0	0	background	ACTR3C
								Leucine-rich repeat-containing protein 7 (Fragment) OS=Homo sapiens OX=9606 GN=LRRC7 PE=1 SV=1	0.0297404	0	0	background	LRRC7
								H(+)/Cl(-) exchange transporter 6 OS=Homo sapiens OX=9606 GN=CLCN6 PE=1 SV=2	0	0.000821961	0	background	CLCN6
								Unconventional myosin-XIX (Fragment) OS=Homo sapiens OX=9606 GN=MYO19 PE=4 SV=1	0	0.0278241	0.000524102	background	MYO19
								DnaJ homolog subfamily C member 13 OS=Homo sapiens OX=9606 GN=DNAJC13 PE=1 SV=5	0	5.62607e-05	0	background	DNAJC13
								Cytoplasmic tyrosine-protein kinase BMX OS=Homo sapiens OX=9606 GN=BMX PE=1 SV=1	0.000212584	0	0	background	BMX
								Immunity-related GTPase family M protein OS=Homo sapiens OX=9606 GN=IRGM PE=1 SV=2	0.00182036	0	0	background	IRGM
								SRA stem-loop-interacting RNA-binding protein, mitochondrial OS=Homo sapiens OX=9606 GN=SLIRP PE=1 SV=1	0	0	0	background	SLIRP
								40S ribosomal protein S3a (Fragment) OS=Homo sapiens OX=9606 GN=RPS3A PE=1 SV=1	0	0.000186241	0	background	RPS3A
								Rae1 protein homolog (Fragment) OS=Homo sapiens OX=9606 GN=RAE1 PE=1 SV=1	0.0010329	0	0	background	RAE1
								E3 ubiquitin-protein ligase HECTD3 OS=Homo sapiens OX=9606 GN=HECTD3 PE=1 SV=1	0	0.00398004	0	background	HECTD3
								Protein FAM13B OS=Homo sapiens OX=9606 GN=FAM13B PE=1 SV=1	0	0	0	background	FAM13B
								Biorientation of chromosomes in cell division protein 1-like 1 OS=Homo sapiens OX=9606 GN=BOD1L1 PE=1 SV=2	0	0	0	background	BOD1L1
								Alpha-1B-glycoprotein (Fragment) OS=Homo sapiens OX=9606 GN=A1BG PE=1 SV=8	2.7201e-05	0	0	background	A1BG
								Heterogeneous nuclear ribonucleoprotein K (Fragment) OS=Homo sapiens OX=9606 GN=HNRNPK PE=1 SV=1	0	0	0	background	HNRNPK
								Nuclear pore complex protein Nup98-Nup96 OS=Homo sapiens OX=9606 GN=NUP98 PE=1 SV=1	0.00252861	0	0	background	NUP98
								Pre-rRNA-processing protein TSR1 homolog OS=Homo sapiens OX=9606 GN=TSR1 PE=1 SV=1	0	0	0	background	TSR1
								Caprin-1 OS=Homo sapiens OX=9606 GN=CAPRIN1 PE=1 SV=1	0	0	3.81115e-05	background	CAPRIN1
								NFX1-type zinc finger-containing protein 1 OS=Homo sapiens OX=9606 GN=ZNFX1 PE=1 SV=1	0	0	0	background	ZNFX1
								U6 snRNA-associated Sm-like protein LSm2 OS=Homo sapiens OX=9606 GN=LSM2 PE=1 SV=1	0	0	0.0117951	enrich	LSM2
								Clathrin heavy chain 2 OS=Homo sapiens OX=9606 GN=CLTCL1 PE=1 SV=1	0.000905408	0	0	background	CLTCL1
								ATP-dependent RNA helicase DHX58 (Fragment) OS=Homo sapiens OX=9606 GN=DHX58 PE=1 SV=1	0	0	0	background	DHX58
								Cell death regulator Aven (Fragment) OS=Homo sapiens OX=9606 GN=AVEN PE=1 SV=1	0	0	0.0371225	background	AVEN
								Peptidyl-prolyl cis-trans isomerase OS=Homo sapiens OX=9606 GN=PPIB PE=1 SV=1	0.00016804	0	0	background	PPIB
								PHD finger-like domain-containing protein 5A OS=Homo sapiens OX=9606 GN=PHF5A PE=1 SV=1	0	0	0.000945669	background	PHF5A
								Splicing factor 3B subunit 5 OS=Homo sapiens OX=9606 GN=SF3B5 PE=1 SV=1	0	0	0	background	SF3B5
								U6 snRNA-associated Sm-like protein LSm4 OS=Homo sapiens OX=9606 GN=LSM4 PE=1 SV=1	0	0	0.000351565	background	LSM4
								Nucleophosmin OS=Homo sapiens OX=9606 GN=NPM1 PE=1 SV=1	0.000942532	0	0	background	NPM1
								DBF4-type zinc finger-containing protein 2 OS=Homo sapiens OX=9606 GN=ZDBF2 PE=1 SV=1	0	0	0.0282805	background	ZDBF2
								T-complex protein 1 subunit eta OS=Homo sapiens OX=9606 GN=CCT7 PE=1 SV=2	1.1969e-05	0	0	background	CCT7
								Rab3 GTPase-activating protein non-catalytic subunit OS=Homo sapiens OX=9606 GN=RAB3GAP2 PE=1 SV=1	0	0	0	background	RAB3GAP2
								SRSF protein kinase 2 (Fragment) OS=Homo sapiens OX=9606 GN=SRPK2 PE=1 SV=1	0	0	0	background	SRPK2
								Ezrin OS=Homo sapiens OX=9606 GN=EZR PE=1 SV=4	0.16362	0	0	background	EZR
								Transcription factor E2-alpha OS=Homo sapiens OX=9606 GN=TCF3 PE=1 SV=1	9.17836e-05	0	0	background	TCF3
								MAM and LDL-receptor class A domain-containing protein 1 OS=Homo sapiens OX=9606 GN=MALRD1 PE=1 SV=4	0	0.00466338	0	background	MALRD1
								Zinc finger CCCH domain-containing protein 18 (Fragment) OS=Homo sapiens OX=9606 GN=ZC3H18 PE=1 SV=1	0	0	0	background	ZC3H18
								Zinc finger protein 687 (Fragment) OS=Homo sapiens OX=9606 GN=ZNF687 PE=1 SV=1	0	0	0	background	ZNF687
								N-acyl-phosphatidylethanolamine-hydrolyzing phospholipase D OS=Homo sapiens OX=9606 GN=NAPEPLD PE=1 SV=2	0	0	0	background	NAPEPLD
								Transmembrane 9 superfamily member (Fragment) OS=Homo sapiens OX=9606 GN=TM9SF3 PE=1 SV=8	0	0	5.01576e-05	background	TM9SF3
								Microtubule-associated protein OS=Homo sapiens OX=9606 GN=MAP4 PE=1 SV=1	0	0	0.00126337	background	MAP4
								Target of EGR1 protein 1 OS=Homo sapiens OX=9606 GN=TOE1 PE=1 SV=1	0	0	0.0286872	background	TOE1
								Prostaglandin reductase 1 OS=Homo sapiens OX=9606 GN=PTGR1 PE=1 SV=3	0	8.00168e-05	0	background	PTGR1
								Iron-sulfur clusters transporter ABCB7, mitochondrial (Fragment) OS=Homo sapiens OX=9606 GN=ABCB7 PE=1 SV=1	0	0.00963944	0	background	ABCB7
								1-acyl-sn-glycerol-3-phosphate acyltransferase delta OS=Homo sapiens OX=9606 GN=AGPAT4 PE=2 SV=1	0	0	0	background	AGPAT4
								Aspartyl-tRNA synthetase (Fragment) OS=Homo sapiens OX=9606 GN=DARS1 PE=1 SV=8	0	0	0.000149424	background	DARS1
								Protein TOPAZ1 OS=Homo sapiens OX=9606 GN=TOPAZ1 PE=2 SV=3	0	0	0.000198114	background	TOPAZ1
								Coiled-coil domain-containing protein 175 OS=Homo sapiens OX=9606 GN=CCDC175 PE=1 SV=1	0	0	0	background	CCDC175
								E3 ubiquitin-protein ligase NEURL3 OS=Homo sapiens OX=9606 GN=NEURL3 PE=4 SV=1	0	0	0.000401334	background	NEURL3
								Centrosomal protein of 41 kDa (Fragment) OS=Homo sapiens OX=9606 GN=CEP41 PE=1 SV=2	0	0	0	background	CEP41
								Tubulin polyglutamylase TTLL11 (Fragment) OS=Homo sapiens OX=9606 GN=TTLL11 PE=4 SV=1	0	0	0	background	TTLL11
								60S ribosomal protein L29 OS=Homo sapiens OX=9606 GN=RPL29 PE=1 SV=1	0	0	5.56339e-05	background	RPL29
								Isoform 3 of G2/mitotic-specific cyclin-B3 OS=Homo sapiens OX=9606 GN=CCNB3	0.000440431	0	0	background	CCNB3
								Collagen alpha-1(I) chain OS=Homo sapiens OX=9606 GN=COL1A1 PE=1 SV=6	0	0	0	background	COL1A1
								ATP-binding cassette sub-family A member 13 OS=Homo sapiens OX=9606 GN=ABCA13 PE=1 SV=1	0	0	0.00135272	background	ABCA13
								Isoform 3 of Podoplanin OS=Homo sapiens OX=9606 GN=PDPN	0	0	4.22511e-05	background	PDPN
								Nck-associated protein 5 OS=Homo sapiens OX=9606 GN=NCKAP5 PE=1 SV=2	0	0	8.49864e-07	background	NCKAP5
								PMS1 protein homolog 1 OS=Homo sapiens OX=9606 GN=PMS1 PE=1 SV=1	0	0.00246259	0	background	PMS1
								Protein disulfide-isomerase A3 (Fragment) OS=Homo sapiens OX=9606 GN=PDIA3 PE=1 SV=1	0	0	0	background	PDIA3
								Protein FAM110D OS=Homo sapiens OX=9606 GN=FAM110D PE=2 SV=1	0	0.00532002	0	background	FAM110D
								Glutamine--tRNA ligase (Fragment) OS=Homo sapiens OX=9606 GN=QARS1 PE=1 SV=1	0	0	9.94609e-06	background	QARS1
								Sorting nexin-31 (Fragment) OS=Homo sapiens OX=9606 GN=SNX31 PE=4 SV=1	0	0	0	background	SNX31
								Ribosomal protein S6 kinase alpha-3 (Fragment) OS=Homo sapiens OX=9606 GN=RPS6KA3 PE=1 SV=1	0	0.00544635	0	background	RPS6KA3
								Lipase maturation factor 1 (Fragment) OS=Homo sapiens OX=9606 GN=LMF1 PE=1 SV=1	0	0	0.0345711	enrich	LMF1
								Sperm-associated antigen 5 (Fragment) OS=Homo sapiens OX=9606 GN=SPAG5 PE=1 SV=2	0	0	0.0288137	background	SPAG5
								Alpha-protein kinase 3 OS=Homo sapiens OX=9606 GN=ALPK3 PE=1 SV=2	0.115098	0	0	background	ALPK3
								Plasma membrane calcium-transporting ATPase 2 (Fragment) OS=Homo sapiens OX=9606 GN=ATP2B2 PE=1 SV=1	0	0	0	background	ATP2B2
								Isoform 3 of Zinc finger protein 415 OS=Homo sapiens OX=9606 GN=ZNF415	0	0.0164425	0	background	ZNF415
								Intron Large complex component GCFC2 (Fragment) OS=Homo sapiens OX=9606 GN=GCFC2 PE=1 SV=1	0	0	0	background	GCFC2
								Dynein axonemal heavy chain 14 (Fragment) OS=Homo sapiens OX=9606 GN=DNAH14 PE=4 SV=2	0	0.000292447	0	background	DNAH14
								Serine/threonine-protein phosphatase 4 regulatory subunit 1 OS=Homo sapiens OX=9606 GN=PPP4R1 PE=1 SV=1	0	0	0	background	PPP4R1
								Hornerin OS=Homo sapiens OX=9606 GN=HRNR PE=1 SV=2	0	0	0.000300119	background	HRNR
								Isoform 3 of Ligand-dependent corepressor OS=Homo sapiens OX=9606 GN=LCOR	0	0	0	background	LCOR
								High mobility group protein B2 OS=Homo sapiens OX=9606 GN=HMGB2 PE=1 SV=2	0.00159533	0	0.000242601	background	HMGB2
								Junctional adhesion molecule B OS=Homo sapiens OX=9606 GN=JAM2 PE=1 SV=1	0	0	1.21145e-05	background	JAM2
								Oviduct-specific glycoprotein OS=Homo sapiens OX=9606 GN=OVGP1 PE=2 SV=1	0	0	0	background	OVGP1
								Cytospin-B (Fragment) OS=Homo sapiens OX=9606 GN=SPECC1 PE=1 SV=1	1.02369	0	0	background	SPECC1
								HAUS augmin-like complex subunit 4 (Fragment) OS=Homo sapiens OX=9606 PE=4 SV=2	0	0	0	background	HAUS
								Histone-lysine N-methyltransferase SETD2 (Fragment) OS=Homo sapiens OX=9606 GN=SETD2 PE=1 SV=1	6.89572e-05	0	0	background	SETD2
								Klotho OS=Homo sapiens OX=9606 GN=KL PE=1 SV=2	0	0	0	background	KL
								Transcription factor AP-2-alpha (Fragment) OS=Homo sapiens OX=9606 GN=TFAP2A PE=3 SV=1	0	0	0	background	TFAP2A
								Rab11 family-interacting protein 2 OS=Homo sapiens OX=9606 GN=RAB11FIP2 PE=1 SV=1	0	0	0	background	RAB11FIP2
								Poly(rC)-binding protein 1 OS=Homo sapiens OX=9606 GN=PCBP1 PE=1 SV=2	0	0	0	background	PCBP1
								2~-phosphotransferase OS=Homo sapiens OX=9606 GN=TRPT1 PE=1 SV=1	0	0	0	background	TRPT1
								Histone acetyltransferase (Fragment) OS=Homo sapiens OX=9606 GN=KAT6A PE=1 SV=1	0	0	0.00410677	background	KAT6A
								Ubiquitin-protein ligase E3A (Fragment) OS=Homo sapiens OX=9606 GN=UBE3A PE=1 SV=1	0	0.00170713	0	background	UBE3A
								Olfactory receptor 4Q2 OS=Homo sapiens OX=9606 GN=OR4Q2 PE=3 SV=3	0	0	0	background	OR4Q2
								Peptidyl-prolyl cis-trans isomerase OS=Homo sapiens OX=9606 GN=PPIA PE=1 SV=1	0	0	0	background	PPIA
								Aldehyde dehydrogenase family 3 member A2 (Fragment) OS=Homo sapiens OX=9606 GN=ALDH3A2 PE=1 SV=1	0	0	0	background	ALDH3A2
								H/ACA ribonucleoprotein complex subunit DKC1 OS=Homo sapiens OX=9606 GN=DKC1 PE=4 SV=1	0.0162971	0	0.000129586	background	DKC1
								WD repeat domain phosphoinositide-interacting protein 1 (Fragment) OS=Homo sapiens OX=9606 GN=WIPI1 PE=1 SV=1	0	0	0	background	WIPI1
								Apolipoprotein L5 OS=Homo sapiens OX=9606 GN=APOL5 PE=1 SV=1	0	0	0	background	APOL5
								Phospholipid-transporting ATPase ID OS=Homo sapiens OX=9606 GN=ATP8B2 PE=1 SV=2	0	0.00122492	0	background	ATP8B2
								Polyglutamylase complex subunit TTLL1 OS=Homo sapiens OX=9606 GN=TTLL1 PE=1 SV=1	0	0	0.00402952	background	TTLL1
								Bromodomain containing 4, isoform CRA_c OS=Homo sapiens OX=9606 GN=BRD4 PE=1 SV=1	0	0	0.31088	enrich	BRD4
								U3 small nucleolar RNA-associated protein 18 homolog (Fragment) OS=Homo sapiens OX=9606 GN=UTP18 PE=1 SV=2	0.263754	0	0	background	UTP18
								RNA-binding protein EWS OS=Homo sapiens OX=9606 GN=EWSR1 PE=1 SV=1	0	0	0	background	EWSR1
								Dynein axonemal light chain 1 (Fragment) OS=Homo sapiens OX=9606 GN=DNAL1 PE=1 SV=1	0.0602692	0	0	background	DNAL1
								Coiled-coil domain-containing protein 138 (Fragment) OS=Homo sapiens OX=9606 GN=CCDC138 PE=1 SV=1	0	0	0	background	CCDC138
								Transcriptional and immune response regulator OS=Homo sapiens OX=9606 GN=TCIM PE=1 SV=2	0	0	0	background	TCIM
								Isoform 2 of Microspherule protein 1 OS=Homo sapiens OX=9606 GN=MCRS1	0	0	0.00100262	background	MCRS1
								Unconventional myosin-XIX (Fragment) OS=Homo sapiens OX=9606 GN=MYO19 PE=1 SV=6	0	0	0	background	MYO19
								SH3 and PX domain-containing protein 2B (Fragment) OS=Homo sapiens OX=9606 GN=SH3PXD2B PE=1 SV=1	0	0	3.93562e-05	background	SH3PXD2B
								B-cell CLL/lymphoma 7 protein family member B OS=Homo sapiens OX=9606 GN=BCL7B PE=1 SV=1	0	0	0	background	BCL7B
								Mitochondrial protein C2orf69 OS=Homo sapiens OX=9606 GN=C2orf69 PE=1 SV=1	0	0	0	background	C2orf69
								Protein MTSS 2 OS=Homo sapiens OX=9606 GN=MTSS2 PE=1 SV=1	0	0	0	background	MTSS2
								Gastrotropin OS=Homo sapiens OX=9606 GN=FABP6 PE=1 SV=2	0	0.000668946	0	background	FABP6
								Nucleoporin p58/p45 (Fragment) OS=Homo sapiens OX=9606 GN=NUP58 PE=4 SV=1	0.00137631	0	0	background	NUP58
								Microprocessor complex subunit DGCR8 OS=Homo sapiens OX=9606 GN=DGCR8 PE=1 SV=1	0	0	0.000694689	background	DGCR8
								Phospholipid-transporting ATPase (Fragment) OS=Homo sapiens OX=9606 GN=ATP11A PE=1 SV=1	0	0	0.0109545	background	ATP11A
								Myosin light chain kinase, smooth muscle OS=Homo sapiens OX=9606 GN=MYLK PE=1 SV=1	0.087717	0	0	background	MYLK
								Protein-tyrosine-phosphatase OS=Homo sapiens OX=9606 GN=PTPN7 PE=1 SV=1	0	0	0	background	PTPN7
								Kinesin-like protein KIF26A OS=Homo sapiens OX=9606 GN=KIF26A PE=1 SV=1	0	0	0.00428524	background	KIF26A
								T-complex protein 1 subunit epsilon OS=Homo sapiens OX=9606 GN=CCT5 PE=1 SV=1	0	0	0	background	CCT5
								Proliferation-associated protein 2G4 (Fragment) OS=Homo sapiens OX=9606 GN=PA2G4 PE=1 SV=8	0.000133425	0	0	background	PA2G4
								Olfactory receptor 7A10 OS=Homo sapiens OX=9606 GN=OR7A10 PE=3 SV=1	0	0	0	background	OR7A10
								F-box only protein 21 (Fragment) OS=Homo sapiens OX=9606 GN=FBXO21 PE=1 SV=1	0	0	0	background	FBXO21
								Major facilitator superfamily domain-containing protein 8 (Fragment) OS=Homo sapiens OX=9606 GN=MFSD8 PE=4 SV=1	0	0	0	background	MFSD8
								Alpha-1,3/1,6-mannosyltransferase ALG2 OS=Homo sapiens OX=9606 GN=ALG2 PE=1 SV=1	0	0	0	background	ALG2
								Hypoxia-inducible factor 1-alpha inhibitor (Fragment) OS=Homo sapiens OX=9606 GN=HIF1AN PE=1 SV=2	0	0	0.00352013	background	HIF1AN
								Isoform 3 of Bromodomain-containing protein 2 OS=Homo sapiens OX=9606 GN=BRD2	0	9.98953e-05	0	background	BRD2
								Ubiquinol-cytochrome-c reductase complex assembly factor 1 OS=Homo sapiens OX=9606 GN=UQCC1 PE=1 SV=1	0	0.00162571	0	background	UQCC1
								Formin-binding protein 1-like (Fragment) OS=Homo sapiens OX=9606 GN=FNBP1L PE=1 SV=1	0	0.0443764	0	background	FNBP1L
								NICN1 protein (Fragment) OS=Homo sapiens OX=9606 PE=4 SV=1	0	0	0.000639479	background	NICN1
								Zinc finger protein 620 OS=Homo sapiens OX=9606 GN=ZNF620 PE=1 SV=1	0	0	0	background	ZNF620
								Translation factor GUF1, mitochondrial OS=Homo sapiens OX=9606 GN=GUF1 PE=1 SV=1	0	0	0	background	GUF1
								Prickle-like protein 1 OS=Homo sapiens OX=9606 GN=PRICKLE1 PE=1 SV=2	0	0	0	background	PRICKLE1
								Isoform 1 of Very large A-kinase anchor protein OS=Homo sapiens OX=9606 GN=CRYBG3	0	4.81056e-05	0	background	CRYBG3
								Zinc finger protein 593 OS=Homo sapiens OX=9606 GN=ZNF593 PE=1 SV=1	0	0	0	background	ZNF593
								SH2 domain-containing adapter protein E (Fragment) OS=Homo sapiens OX=9606 GN=SHE PE=1 SV=1	0	0	0	background	SHE
								Rho guanine nucleotide exchange factor 28 OS=Homo sapiens OX=9606 GN=ARHGEF28 PE=1 SV=3	0	0	0	background	ARHGEF28
								Serine/threonine-protein phosphatase 4 regulatory subunit 4 OS=Homo sapiens OX=9606 GN=PPP4R4 PE=1 SV=1	0	0.00182326	0	background	PPP4R4
								Disks large homolog 1 OS=Homo sapiens OX=9606 GN=DLG1 PE=1 SV=1	0	0	0.000464443	background	DLG1
								Isoform 2 of SUN domain-containing ossification factor OS=Homo sapiens OX=9606 GN=SUCO	0	0	0	background	SUCO
								Tubulin monoglutamylase TTLL4 (Fragment) OS=Homo sapiens OX=9606 GN=TTLL4 PE=1 SV=1	0	0	0	background	TTLL4
								Acyl-CoA dehydrogenase family member 11 OS=Homo sapiens OX=9606 GN=ACAD11 PE=1 SV=2	0	0	0	background	ACAD11
								Putative heat shock protein HSP 90-beta 4 OS=Homo sapiens OX=9606 GN=HSP90AB4P PE=5 SV=1	0	0	0	background	HSP90AB4P
								Zinc finger protein 25 OS=Homo sapiens OX=9606 GN=ZNF25 PE=1 SV=2	0	0	0	background	ZNF25
								Rapamycin-insensitive companion of mTOR OS=Homo sapiens OX=9606 GN=RICTOR PE=1 SV=1	0	0	0	background	RICTOR
								Large neutral amino acids transporter small subunit 1 OS=Homo sapiens OX=9606 GN=SLC7A5 PE=1 SV=2	0.000168117	0	0	background	SLC7A5
								Retinoic acid-induced protein 1 OS=Homo sapiens OX=9606 GN=RAI1 PE=1 SV=2	0	0	0	background	RAI1
								Toll-interacting protein OS=Homo sapiens OX=9606 GN=TOLLIP PE=1 SV=1	0	0	0	background	TOLLIP
								Tyrosine-protein phosphatase non-receptor type 22 OS=Homo sapiens OX=9606 GN=PTPN22 PE=4 SV=1	0	0	0	background	PTPN22
								Doublesex- and mab-3-related transcription factor B1 OS=Homo sapiens OX=9606 GN=DMRTB1 PE=1 SV=1	0	0	0	background	DMRTB1
								Zinc finger protein with KRAB and SCAN domains 1 OS=Homo sapiens OX=9606 GN=ZKSCAN1 PE=1 SV=1	0	0	2.02482e-05	background	ZKSCAN1
								Isoform 3 of Rho-related BTB domain-containing protein 2 OS=Homo sapiens OX=9606 GN=RHOBTB2	0	0	0	background	RHOBTB2
								Ral GTPase-activating protein subunit alpha-2 OS=Homo sapiens OX=9606 GN=RALGAPA2 PE=1 SV=2	0	0	0	background	RALGAPA2
								ETS-related transcription factor Elf-3 OS=Homo sapiens OX=9606 GN=ELF3 PE=1 SV=1	0	0	0	background	ELF3
								Kinesin heavy chain isoform 5A (Fragment) OS=Homo sapiens OX=9606 GN=KIF5A PE=4 SV=1	0	0	0.000654333	background	KIF5A
								Protocadherin-7 (Fragment) OS=Homo sapiens OX=9606 GN=PCDH7 PE=1 SV=1	0	0.000136268	0	background	PCDH7
								Kelch-like protein 38 OS=Homo sapiens OX=9606 GN=KLHL38 PE=1 SV=3	0	0	0	background	KLHL38
								Kinesin-1 heavy chain OS=Homo sapiens OX=9606 GN=KIF5B PE=1 SV=1	0	0	0	background	KIF5B
								SCO-spondin OS=Homo sapiens OX=9606 GN=SSPOP PE=2 SV=2	0	0.00779876	0	background	SSPOP
								RNA-binding protein 5 OS=Homo sapiens OX=9606 GN=RBM5 PE=1 SV=2	0	0	0	background	RBM5
								Phosphatidylinositol 3,4,5-trisphosphate-dependent Rac exchanger 2 protein OS=Homo sapiens OX=9606 GN=PREX2 PE=1 SV=1	0	0	0	background	PREX2
								Leucine-rich repeat-containing G-protein coupled receptor 4 OS=Homo sapiens OX=9606 GN=LGR4 PE=1 SV=2	0	0	0	background	LGR4
								Vacuolar protein sorting-associated protein 41 homolog (Fragment) OS=Homo sapiens OX=9606 GN=VPS41 PE=1 SV=1	0	0	0	background	VPS41
								Zinc finger protein 609 OS=Homo sapiens OX=9606 GN=ZNF609 PE=1 SV=1	0	0	0	background	ZNF609
								REST corepressor 2 OS=Homo sapiens OX=9606 GN=RCOR2 PE=1 SV=2	0	0.00208312	0	background	RCOR2
								Protein strawberry notch homolog 1 OS=Homo sapiens OX=9606 GN=SBNO1 PE=1 SV=1	0	0	0.000673204	background	SBNO1
								T-complex protein 1 subunit zeta OS=Homo sapiens OX=9606 GN=CCT6A PE=1 SV=3	0	0	0	background	CCT6A
								EF-hand calcium-binding domain-containing protein 13 (Fragment) OS=Homo sapiens OX=9606 GN=EFCAB13 PE=4 SV=1	0	0	0	background	EFCAB13
								Ras-related protein Rab-9A OS=Homo sapiens OX=9606 GN=RAB9A PE=1 SV=1	0	0	0.0226718	background	RAB9A
								BCAS3 microtubule-associated cell migration factor OS=Homo sapiens OX=9606 GN=BCAS3 PE=1 SV=1	0	1.10455e-06	0	background	BCAS3
								Aster-associated protein, isoform CRA_b OS=Homo sapiens OX=9606 GN=MAP9 PE=1 SV=1	0	0	2.8123e-07	background	MAP9
								Zinc finger protein 560 OS=Homo sapiens OX=9606 GN=ZNF560 PE=2 SV=2	0	0	0	background	ZNF560
								ATPase family AAA domain-containing protein 5 OS=Homo sapiens OX=9606 GN=ATAD5 PE=1 SV=4	0	0	0	background	ATAD5
								E3 ubiquitin-protein ligase RNF187 OS=Homo sapiens OX=9606 GN=RNF187 PE=1 SV=1	0	0	0	background	RNF187
								Isoform 3 of Signal peptide, CUB and EGF-like domain-containing protein 2 OS=Homo sapiens OX=9606 GN=SCUBE2	0	0	0	background	SCUBE2

## Sheet: Figure 1c
protein.name	min. log2(intensity ratio)	unique peptide count
SSB	10.8546	70
MCCC2	1.8275	51
DHX9	17.9332	50
NCL	8.7353	49
DIS3L2	16.1742	44
DHX36	14.6484	39
ILF3	6.00145	39
DHX15	14.3924	33
PABPC4	18.5903	29
HNRNPUL1	16.1477	28
KRT1	3.53828	28
ILF2	14.1073	22
PABPC1	14.0294	20
KRT10	2.38736	19
KRT9	3.67486	18
UPF1	14.3148	18
HSPA8	9.60031	16
IGF2BP2	13.621	14
RTCA	15.3339	13
HNRNPF	12.6354	12
MCCC1	7.53236	11
HNRNPH1	18.23	10
HNRNPH2	16.7539	10
DDX17	8.68823	9
PURB	17.2481	9
SF3B2	9.08801	9
GRSF1	16.2882	8
KRT2	2.59885	8
PURA	16.4367	8
SF3A1	3.36641	8
DIS3	11.5182	7
PATL1	11.101	7
XRN2	9.70671	7
ALB	1.04714	5
FXR1	7.60807	5
G3BP2	12.6919	5
KHSRP	9.70933	5
KRT5	3.85674	5
STAU1	11.0683	5
ACACA	9.80306	4
EPRS1	1.44377	4
KARS1	7.68712	4
KRT14	5.47396	4
LSM1	13.4444	4
MANF	2.17057	4
SF3B3	9.44585	4
SRSF10	11.0036	4
SYNCRIP	7.50428	4
U2SURP	9.84043	4
ACTG1	1.59607	3
ASF1B	12.2627	3
CAP1	10.7442	3
CISD1	2.75268	3
EIF4A3	5.96253	3
H2AZ2	6.11565	3
IGKV2D-29	0.265733	3
P4HB	0.599565	3
PRKRA	11.5101	3
RBM8A	11.1577	3
RPUSD1	8.18251	3
SF3B4	10.2896	3
SRSF2	0.386588	3
A2M	0.271132	2
ASF1A	10.7898	2
BRD4	16.2215	2
CAPRIN1	3.374	2
cDNA	6.97928	2
DCD	7.98499	2
FMR1	7.94443	2
HMGB1	3.36861	2
Homeobox	4.26	2
HSPA5	1.59709	2
LMF1	13.053	2
LSM2	11.5019	2
LSM3	13.7513	2
LSM5	11.2238	2
LSM6	13.2348	2
LSM8	6.73863	2
LTF	0.838745	2
MAGOHB	8.00404	2
NQO1	5.28928	2
PABPN1	12.232	2
QARS1	1.78437	2
RBM4	6.47516	2
RPL11	8.17815	2
RPL15	9.60172	2
RPL17	1.55128	2
RPL7A	1.66393	2
SF3A3	11.8044	2
SF3B1	7.16201	2
SFPQ	9.90523	2
SRSF1	8.70531	2
SRSF5	9.04239	2
SRSF6	11.649	2
TAGLN	1.1682	2
TRAJ56	1.1522	2
ABCA13	8.38149	1
ATP11A	11.3953	1
AVEN	13.1557	1
DARS1	5.23754	1
DGCR8	7.42416	1
DKC1	0.0114262	1
DLG1	6.84746	1
DMRTB1	0.0964297	1
DNAJA1	2.30107	1
DYSF	0.980071	1
ECH1	0.0430676	1
EDF1	1.43036	1
FKBP3	0.349888	1
G3BP1	5.59834	1
HBA2	9.31455	1
HEATR1	8.49345	1
HIF1AN	9.7586	1
HMGB2	0.204228	1
HNRNPD	6.50348	1
HRNR	6.22434	1
HSP90AB4P	0.0964297	1
JAM2	1.99192	1
KAT6A	9.98073	1
KIF26A	10.042	1
KIF5A	7.33834	1
KRT6A	2.81869	1
LSM4	6.44976	1
MAP4	8.28321	1
MAP9	0.0964297	1
MCRS1	7.95091	1
MSN	4.38146	1
MTDH	1.23509	1
MTSS2	0.0964297	1
MYO19	0.0269222	1
MYO19	0.0269222	1
NCKAP5	0.273684	1
NEURL3	6.63873	1
NICN1	7.30542	1
PDPN	3.50907	1
PHF5A	7.8669	1
PPP4R1	0.0964297	1
PRMT5	0.168408	1
RAB9A	12.4444	1
RPL19	2.00976	1
RPL23A	8.63691	1
RPL29	3.87523	1
RPL36A	0.320546	1
RPLP1	0.0964297	1
RTCB	5.97025	1
SBNO1	7.37911	1
SH3PXD2B	3.41596	1
SPAG5	12.7902	1
SRPRB	1.73879	1
TM9SF3	3.73643	1
TOE1	12.7838	1
TOPAZ1	5.63503	1
TTLL1	9.95336	1
TUBA1C	0.000279873	1
UBE2L3	0.0649349	1
WDR72	10.0692	1
YBX1	0.0440715	1
ZDBF2	12.7632	1
ZKSCAN1	2.57939	1
ZNF25	0.0964297	1

## Sheet: Figure 1d
Figure 1d
	Gene	Flag-GFP-RIP	Flag-GFP-RIP	Flag-NF90-RIP	Flag-NF90-RIP	Flag-NF110-RIP	Flag-NF110-RIP	Flag-SSB-RIP	Flag-SSB-RIP
	snaR-A	1.65446	0.604426	185.174	102.745	31.9692	26.6472	27.1432	27.6735
	U19	1.06113	0.942389	0.888177	0.967694	0.739182	0.938505	0.191778	0.193758

## Sheet: Figure 1e
Figure 1e
			ID	Description	GeneRatio	BgRatio	pvalue	p.adjust	qvalue	geneID	Count	score
			GO:0005681	spliceosomal complex	20/60	195/19869	7.571e-26	7.94955e-24	4.86138e-24	NCL/HNRNPH1/DHX15/UPF1/PABPC1/LSM3/LSM6/SF3A1/HNRNPF/SF3A3/LSM2/LSM5/RBM8A/SF3B4/SF3B3/SF3B2/SRSF1/MAGOHB/SYNCRIP/LSM8	20	23.0997
			GO:0035770	ribonucleoprotein granule	18/60	265/19869	5.59695e-20	2.9384e-18	1.79691e-18	NCL/PABPC4/DHX9/GRSF1/DIS3L2/DHX36/UPF1/PABPC1/LSM3/IGF2BP2/LSM1/LSM6/G3BP2/LSM2/PATL1/STAU1/FXR1/RBM4	18	17.5319
			GO:0071013	catalytic step 2 spliceosome	13/60	90/19869	5.95637e-19	1.57291e-17	9.61878e-18	HNRNPH1/PABPC1/LSM3/SF3A1/HNRNPF/SF3A3/LSM2/RBM8A/SF3B3/SF3B2/SRSF1/MAGOHB/SYNCRIP	13	16.8033
			GO:0036464	cytoplasmic ribonucleoprotein granule	17/60	248/19869	5.99203e-19	1.57291e-17	9.61878e-18	NCL/PABPC4/DHX9/DIS3L2/DHX36/UPF1/PABPC1/LSM3/IGF2BP2/LSM1/LSM6/G3BP2/LSM2/PATL1/STAU1/FXR1/RBM4	17	16.8033
			GO:0071005	U2-type precatalytic spliceosome	11/60	50/19869	2.46203e-18	5.17027e-17	3.16177e-17	LSM3/LSM6/SF3A1/SF3A3/LSM2/LSM5/SF3B4/SF3B3/SF3B2/MAGOHB/LSM8	11	16.2865
			GO:0071011	precatalytic spliceosome	11/60	53/19869	4.98995e-18	8.73241e-17	5.34012e-17	LSM3/LSM6/SF3A1/SF3A3/LSM2/LSM5/SF3B4/SF3B3/SF3B2/MAGOHB/LSM8	11	16.0589
			GO:0005684	U2-type spliceosomal complex	12/60	92/19869	5.38993e-17	8.0849e-16	4.94415e-16	LSM3/LSM6/SF3A1/SF3A3/LSM2/LSM5/RBM8A/SF3B4/SF3B3/SF3B2/MAGOHB/LSM8	12	15.0923
			GO:0120114	Sm-like protein family complex	11/60	116/19869	4.46034e-14	5.8542e-13	3.58001e-13	LSM3/LSM1/LSM6/SF3A1/SF3A3/LSM2/LSM5/SF3B4/SF3B3/SF3B2/LSM8	11	12.2325
			GO:0097525	spliceosomal snRNP complex	10/60	95/19869	2.37778e-13	2.77407e-12	1.69643e-12	LSM3/LSM6/SF3A1/SF3A3/LSM2/LSM5/SF3B4/SF3B3/SF3B2/LSM8	10	11.5569
			GO:0030532	small nuclear ribonucleoprotein complex	10/60	105/19869	6.63414e-13	6.96585e-12	4.25982e-12	LSM3/LSM6/SF3A1/SF3A3/LSM2/LSM5/SF3B4/SF3B3/SF3B2/LSM8	10	11.157
			GO:0016607	nuclear speck	15/60	419/19869	1.26607e-12	1.20852e-11	7.39046e-12	DHX36/DHX15/SF3A1/PABPN1/SF3A3/SRSF6/RBM8A/PATL1/SRSF10/SFPQ/SF3B2/SRSF5/SRSF1/DDX17/RBM4	15	10.9177
			GO:0005688	U6 snRNP	5/60	11/19869	9.64841e-11	8.44236e-10	5.16274e-10	LSM3/LSM6/LSM2/LSM5/LSM8	5	9.07354
			GO:0000932	P-body	8/60	97/19869	4.99502e-10	4.03444e-09	2.46717e-09	DIS3L2/UPF1/LSM3/IGF2BP2/LSM1/LSM6/LSM2/PATL1	8	8.39422
			GO:0010494	cytoplasmic stress granule	7/60	84/19869	6.03008e-09	4.52256e-08	2.76568e-08	PABPC4/DHX36/PABPC1/IGF2BP2/G3BP2/STAU1/RBM4	7	7.34462
			GO:0005686	U2 snRNP	5/60	29/19869	2.3791e-08	1.66537e-07	1.01842e-07	SF3A1/SF3A3/SF3B4/SF3B3/SF3B2	5	6.77849
			GO:0046540	U4/U6 x U5 tri-snRNP complex	5/60	45/19869	2.35889e-07	1.54802e-06	9.46659e-07	LSM3/LSM6/LSM2/LSM5/LSM8	5	5.81022
			GO:0097526	spliceosomal tri-snRNP complex	5/60	46/19869	2.64046e-07	1.63087e-06	9.97324e-07	LSM3/LSM6/LSM2/LSM5/LSM8	5	5.78758
			GO:0005689	U12-type spliceosomal complex	4/60	29/19869	1.68623e-06	9.83635e-06	6.01521e-06	DHX15/SF3B4/SF3B3/SF3B2	4	5.00717
			GO:0035145	exon-exon junction complex	3/60	11/19869	4.24591e-06	2.34642e-05	1.43491e-05	UPF1/RBM8A/MAGOHB	3	4.62959
			GO:0005844	polysome	4/60	66/19869	4.70767e-05	0.000247153	0.000151141	DHX9/DIS3L2/RPL11/FXR1	4	3.60703

## Sheet: Figure 1g
chr	start	end	ClusterID	Strand	ClusterSequence	ModeLocation	ModeScore
chr19	50103968	50104003	G28939.1	-	AGTTCGAGGCCAGCCTGGTCCACATGGGTCGGAAAA	50103968	0.912719
chr19	50104022	50104073	G28940.1	-	GGAGCCATTGTGGCTCAGGCCGGTTGCGCCTGCCCTCGGGCCCTCACGGAGG	50104052	0.7521

## Sheet: Figure 1h
Figure 1h
		Flag-GFP-CLIP	Flag-GFP-CLIP	Flag-GFP-CLIP	Flag-SF3B2-CLIP	Flag-SF3B2-CLIP	Flag-SF3B2-CLIP
	snaR-A	2.58224	1.25246	0.3092	7.8581	6.46234	5.39699
	U19	0.735048	1.16899	1.16379	0.543301	0.717828	0.623233
	U6	1.14635	1.08314	0.805373	1.31391	1.27574	0.99265

## Sheet: Figure 1i
Figure 1i
	Protein	scramble-OE	scramble-OE	scramble-OE	snaR-A OE	snaR-A OE	snaR-A OE
	SF3B2	1.13459	0.873537	0.99187	0.516641	0.414923	0.546058
	SF3A1	0.980485	1.07257	0.946946	1.07292	1.06082	0.954463
	SF3A3	1.00066	0.992439	1.0069	0.977104	0.974037	0.92745
	SF3B4	1.11007	0.960865	0.929069	1.08553	0.971278	0.991102
Anti-SF3B2
Anti-SF3A1
Anti-SF3A3
Anti-SF3B4
total protein

## Sheet: Figure 2c
Figure 2c
	SNAR+SON			SNAR+SC35			SF3B2+SNAR			SF3B2+SC35			U6+SNAR			U6+SON
	R(background)	R(observe)		R(background)	R(observe)		R(background)	R(observe)		R(background)	R(observe)		R(background)	R(observe)		R(background)	R(observe)
	-0.0531693	0.266353		-0.0425269	0.241296		-0.0375355	0.128711		-0.035068	0.169984		-0.0313516	0.379423		-0.050065	0.290866
	-0.0429803	0.266353		-0.036479	0.241296		-0.0351188	0.128711		-0.0342915	0.169984		-0.0283886	0.379423		-0.049647	0.290866
	-0.0399485	NA		-0.0331061	NA		-0.0316931	NA		-0.0342915	0.169984		-0.0275941	NA		-0.048121	NA
	-0.0367837	NA		-0.0317503	NA		-0.0316931	NA		-0.0322926	NA		-0.0275941	NA		-0.044647	NA
	-0.0358473	NA		-0.0317503	NA		-0.0294204	NA		-0.0311826	NA		-0.026971	NA		-0.043156	NA
	-0.0340006	NA		-0.0317503	NA		-0.0280887	NA		-0.0305357	NA		-0.0254282	NA		-0.042443	NA
	-0.0335794	NA		-0.0304384	NA		-0.0279455	NA		-0.0305357	NA		-0.0254282	NA		-0.042443	NA
	-0.0335794	NA		-0.0304384	NA		-0.0261871	NA		-0.0305357	NA		-0.0254282	NA		-0.042443	NA
	-0.0326025	NA		-0.0304384	NA		-0.0261871	NA		-0.0305357	NA		-0.0246176	NA		-0.042443	NA
	-0.0318088	NA		-0.0293418	NA		-0.0254726	NA		-0.0296377	NA		-0.0246176	NA		-0.039364	NA
	-0.0305273	NA		-0.0293418	NA		-0.0254726	NA		-0.0296377	NA		-0.0234686	NA		-0.039364	NA
	-0.0305273	NA		-0.0281228	NA		-0.0254726	NA		-0.0296377	NA		-0.0234686	NA		-0.039364	NA
	-0.0296578	NA		-0.0281228	NA		-0.0254726	NA		-0.0283752	NA		-0.0234686	NA		-0.039364	NA
	-0.0296578	NA		-0.0274647	NA		-0.0254726	NA		-0.0275126	NA		-0.0234686	NA		-0.038247	NA
	-0.0296578	NA		-0.0274647	NA		-0.0254726	NA		-0.0275126	NA		-0.0234686	NA		-0.037668	NA
	-0.0284158	NA		-0.0274647	NA		-0.0244945	NA		-0.0275126	NA		-0.0223786	NA		-0.036291	NA
	-0.0284158	NA		-0.0274647	NA		-0.0244945	NA		-0.026626	NA		-0.0223786	NA		-0.036291	NA
	-0.0284158	NA		-0.0274647	NA		-0.0233817	NA		-0.026626	NA		-0.0223786	NA		-0.036291	NA
	-0.027569	NA		-0.0274647	NA		-0.0233817	NA		-0.026626	NA		-0.0223786	NA		-0.035652	NA
	-0.027569	NA		-0.02628	NA		-0.0233817	NA		-0.0252102	NA		-0.0223786	NA		-0.035652	NA
	-0.027569	NA		-0.02628	NA		-0.0233817	NA		-0.0252102	NA		-0.0223786	NA		-0.035652	NA
	-0.027569	NA		-0.02628	NA		-0.0226015	NA		-0.0252102	NA		-0.0223786	NA		-0.034718	NA
	-0.027569	NA		-0.02628	NA		-0.0226015	NA		-0.0252102	NA		-0.0223786	NA		-0.034718	NA
	-0.027569	NA		-0.02628	NA		-0.0226015	NA		-0.0252102	NA		-0.0223786	NA		-0.033458	NA
	-0.027569	NA		-0.0250557	NA		-0.0226015	NA		-0.0252102	NA		-0.0215109	NA		-0.033458	NA
	-0.0264118	NA		-0.0246846	NA		-0.0226015	NA		-0.0252102	NA		-0.0215109	NA		-0.033458	NA
	-0.0264118	NA		-0.0246846	NA		-0.0226015	NA		-0.0245886	NA		-0.0215109	NA		-0.033458	NA
	-0.0264118	NA		-0.0246846	NA		-0.0216813	NA		-0.0245886	NA		-0.0215109	NA		-0.032553	NA
	-0.0264118	NA		-0.0246846	NA		-0.0216813	NA		-0.0245886	NA		-0.0215109	NA		-0.032553	NA
	-0.0256444	NA		-0.0246846	NA		-0.0216813	NA		-0.0245886	NA		-0.0205085	NA		-0.032553	NA
	-0.0256444	NA		-0.0246846	NA		-0.0203205	NA		-0.0245886	NA		-0.0205085	NA		-0.032553	NA
	-0.0256444	NA		-0.0246846	NA		-0.0203205	NA		-0.0245886	NA		-0.0205085	NA		-0.032553	NA
	-0.0256444	NA		-0.0246846	NA		-0.0203205	NA		-0.0245886	NA		-0.0205085	NA		-0.032553	NA
	-0.0256444	NA		-0.0246846	NA		-0.0203205	NA		-0.0245886	NA		-0.0205085	NA		-0.032553	NA
	-0.0256444	NA		-0.0246846	NA		-0.0203205	NA		-0.0245886	NA		-0.0205085	NA		-0.031359	NA
	-0.0256444	NA		-0.0233291	NA		-0.0203205	NA		-0.0234386	NA		-0.0205085	NA		-0.031359	NA
	-0.0256444	NA		-0.0233291	NA		-0.0203205	NA		-0.0234386	NA		-0.019547	NA		-0.031359	NA
	-0.0245668	NA		-0.0233291	NA		-0.0203205	NA		-0.0234386	NA		-0.019547	NA		-0.031359	NA
	-0.0245668	NA		-0.0233291	NA		-0.0193561	NA		-0.0234386	NA		-0.019547	NA		-0.031359	NA
	-0.0245668	NA		-0.0233291	NA		-0.0193561	NA		-0.0234386	NA		-0.019547	NA		-0.031359	NA
	-0.0245668	NA		-0.0226849	NA		-0.0193561	NA		-0.0225118	NA		-0.0185071	NA		-0.030455	NA
	-0.0245668	NA		-0.0226849	NA		-0.0193561	NA		-0.0225118	NA		-0.0185071	NA		-0.030455	NA
	-0.0234117	NA		-0.0226849	NA		-0.0193561	NA		-0.0225118	NA		-0.0185071	NA		-0.030455	NA
	-0.0234117	NA		-0.0226849	NA		-0.0184838	NA		-0.0225118	NA		-0.0185071	NA		-0.030455	NA
	-0.0234117	NA		-0.0226849	NA		-0.0184838	NA		-0.0225118	NA		-0.0185071	NA		-0.030455	NA
	-0.0234117	NA		-0.0226849	NA		-0.0184838	NA		-0.0225118	NA		-0.0185071	NA		-0.030455	NA
	-0.0234117	NA		-0.0226849	NA		-0.0184838	NA		-0.0225118	NA		-0.0185071	NA		-0.030455	NA
	-0.0234117	NA		-0.0213258	NA		-0.0184838	NA		-0.0225118	NA		-0.0174621	NA		-0.030455	NA
	-0.0234117	NA		-0.0213258	NA		-0.0184838	NA		-0.0225118	NA		-0.0174621	NA		-0.030455	NA
	-0.0234117	NA		-0.0213258	NA		-0.0184838	NA		-0.0225118	NA		-0.0174621	NA		-0.030455	NA
	-0.022386	NA		-0.0213258	NA		-0.0184838	NA		-0.0225118	NA		-0.0174621	NA		-0.030455	NA
	-0.022386	NA		-0.0213258	NA		-0.0184838	NA		-0.0225118	NA		-0.0174621	NA		-0.030455	NA
	-0.022386	NA		-0.0213258	NA		-0.0174429	NA		-0.0225118	NA		-0.0174621	NA		-0.029563	NA
	-0.0215926	NA		-0.0213258	NA		-0.0174429	NA		-0.0214443	NA		-0.0174621	NA		-0.029563	NA
	-0.0215926	NA		-0.0213258	NA		-0.0174429	NA		-0.0214443	NA		-0.0174621	NA		-0.029563	NA
	-0.0215926	NA		-0.0213258	NA		-0.0174429	NA		-0.0214443	NA		-0.0174621	NA		-0.029563	NA
	-0.0215926	NA		-0.0213258	NA		-0.0174429	NA		-0.0214443	NA		-0.0174621	NA		-0.029563	NA
	-0.0215926	NA		-0.0213258	NA		-0.0174429	NA		-0.0214443	NA		-0.0165193	NA		-0.029563	NA
	-0.0215926	NA		-0.0213258	NA		-0.0174429	NA		-0.0214443	NA		-0.0165193	NA		-0.029563	NA
	-0.0215926	NA		-0.0204832	NA		-0.0174429	NA		-0.0214443	NA		-0.0165193	NA		-0.028333	NA
	-0.0215926	NA		-0.0204832	NA		-0.0174429	NA		-0.0204882	NA		-0.0165193	NA		-0.028333	NA
	-0.0215926	NA		-0.0204832	NA		-0.0174429	NA		-0.0204882	NA		-0.0165193	NA		-0.028333	NA
	-0.0215926	NA		-0.0204832	NA		-0.0166171	NA		-0.0204882	NA		-0.0165193	NA		-0.028333	NA
	-0.0205742	NA		-0.0204832	NA		-0.0166171	NA		-0.0204882	NA		-0.0165193	NA		-0.028333	NA
	-0.0205742	NA		-0.0204832	NA		-0.0166171	NA		-0.0204882	NA		-0.0165193	NA		-0.028333	NA
	-0.0205742	NA		-0.0204832	NA		-0.0166171	NA		-0.0204882	NA		-0.0165193	NA		-0.028333	NA
	-0.0205742	NA		-0.0204832	NA		-0.0166171	NA		-0.0204882	NA		-0.0165193	NA		-0.028333	NA
	-0.0205742	NA		-0.0204832	NA		-0.0166171	NA		-0.0204882	NA		-0.0165193	NA		-0.028333	NA
	-0.0205742	NA		-0.0204832	NA		-0.0166171	NA		-0.0204882	NA		-0.0153403	NA		-0.028333	NA
	-0.0205742	NA		-0.0204832	NA		-0.0166171	NA		-0.0204882	NA		-0.0153403	NA		-0.027614	NA
	-0.0205742	NA		-0.0194652	NA		-0.0154287	NA		-0.0204882	NA		-0.0153403	NA		-0.027614	NA
	-0.0205742	NA		-0.0194652	NA		-0.0154287	NA		-0.0195046	NA		-0.0153403	NA		-0.027614	NA
	-0.0205742	NA		-0.0194652	NA		-0.0154287	NA		-0.0195046	NA		-0.0153403	NA		-0.027614	NA
	-0.019378	NA		-0.0194652	NA		-0.0154287	NA		-0.0195046	NA		-0.0153403	NA		-0.027614	NA
	-0.019378	NA		-0.0194652	NA		-0.0154287	NA		-0.0195046	NA		-0.0153403	NA		-0.027614	NA
	-0.019378	NA		-0.0194652	NA		-0.0154287	NA		-0.0195046	NA		-0.0153403	NA		-0.026455	NA
	-0.019378	NA		-0.0194652	NA		-0.0154287	NA		-0.0195046	NA		-0.0153403	NA		-0.026455	NA
	-0.019378	NA		-0.0194652	NA		-0.0154287	NA		-0.0195046	NA		-0.0153403	NA		-0.026455	NA
	-0.019378	NA		-0.0194652	NA		-0.0154287	NA		-0.0195046	NA		-0.0153403	NA		-0.026455	NA
	-0.019378	NA		-0.0194652	NA		-0.0154287	NA		-0.0195046	NA		-0.0153403	NA		-0.026455	NA
	-0.019378	NA		-0.0194652	NA		-0.0154287	NA		-0.0195046	NA		-0.0153403	NA		-0.026455	NA
	-0.019378	NA		-0.0194652	NA		-0.0154287	NA		-0.0195046	NA		-0.0153403	NA		-0.025435	NA
	-0.0184378	NA		-0.0194652	NA		-0.0154287	NA		-0.0184327	NA		-0.0153403	NA		-0.025435	NA
	-0.0184378	NA		-0.0194652	NA		-0.0154287	NA		-0.0184327	NA		-0.0145254	NA		-0.025435	NA
	-0.0184378	NA		-0.0194652	NA		-0.0146127	NA		-0.0184327	NA		-0.0145254	NA		-0.025435	NA
	-0.0184378	NA		-0.0185277	NA		-0.0146127	NA		-0.0184327	NA		-0.0145254	NA		-0.025435	NA
	-0.0184378	NA		-0.0185277	NA		-0.0146127	NA		-0.0184327	NA		-0.0145254	NA		-0.025435	NA
	-0.0184378	NA		-0.0185277	NA		-0.0146127	NA		-0.0184327	NA		-0.0145254	NA		-0.024364	NA
	-0.0184378	NA		-0.0185277	NA		-0.0146127	NA		-0.0184327	NA		-0.0145254	NA		-0.024364	NA
	-0.0184378	NA		-0.0185277	NA		-0.0146127	NA		-0.0184327	NA		-0.0145254	NA		-0.024364	NA
	-0.0184378	NA		-0.0185277	NA		-0.0146127	NA		-0.0184327	NA		-0.0145254	NA		-0.024364	NA
	-0.0184378	NA		-0.0185277	NA		-0.0146127	NA		-0.0184327	NA		-0.0145254	NA		-0.024364	NA
	-0.0184378	NA		-0.0185277	NA		-0.0146127	NA		-0.0184327	NA		-0.0145254	NA		-0.024364	NA
	-0.0184378	NA		-0.0185277	NA		-0.0146127	NA		-0.0184327	NA		-0.0145254	NA		-0.024364	NA
	-0.0173787	NA		-0.0185277	NA		-0.0146127	NA		-0.0184327	NA		-0.0145254	NA		-0.024364	NA
	-0.0173787	NA		-0.0185277	NA		-0.0146127	NA		-0.0174418	NA		-0.0145254	NA		-0.024364	NA
	-0.0173787	NA		-0.0185277	NA		-0.0146127	NA		-0.0174418	NA		-0.0145254	NA		-0.024364	NA
	-0.0173787	NA		-0.0185277	NA		-0.0146127	NA		-0.0174418	NA		-0.0145254	NA		-0.023565	NA
	-0.0173787	NA		-0.0185277	NA		-0.0135619	NA		-0.0174418	NA		-0.0134344	NA		-0.023565	NA
	-0.0173787	NA		-0.0185277	NA		-0.0135619	NA		-0.0174418	NA		-0.0134344	NA		-0.023565	NA
	-0.0173787	NA		-0.0174601	NA		-0.0135619	NA		-0.0174418	NA		-0.0134344	NA		-0.023565	NA
	-0.0173787	NA		-0.0174601	NA		-0.0135619	NA		-0.0174418	NA		-0.0134344	NA		-0.023565	NA
	-0.0173787	NA		-0.0174601	NA		-0.0135619	NA		-0.0174418	NA		-0.0134344	NA		-0.023565	NA
	-0.0173787	NA		-0.0174601	NA		-0.0135619	NA		-0.0174418	NA		-0.0134344	NA		-0.023565	NA
	-0.0173787	NA		-0.0174601	NA		-0.0135619	NA		-0.0174418	NA		-0.0134344	NA		-0.023565	NA
	-0.0164102	NA		-0.0174601	NA		-0.0135619	NA		-0.0174418	NA		-0.0134344	NA		-0.023565	NA
	-0.0164102	NA		-0.0174601	NA		-0.0135619	NA		-0.0174418	NA		-0.0134344	NA		-0.023565	NA
	-0.0164102	NA		-0.0174601	NA		-0.0135619	NA		-0.0174418	NA		-0.0134344	NA		-0.022554	NA
	-0.0164102	NA		-0.0174601	NA		-0.0135619	NA		-0.0174418	NA		-0.0134344	NA		-0.022554	NA
	-0.0164102	NA		-0.0174601	NA		-0.0135619	NA		-0.0174418	NA		-0.0134344	NA		-0.022554	NA
	-0.0164102	NA		-0.0174601	NA		-0.0135619	NA		-0.0174418	NA		-0.0134344	NA		-0.022554	NA
	-0.0164102	NA		-0.0174601	NA		-0.0135619	NA		-0.0165683	NA		-0.0134344	NA		-0.022554	NA
	-0.0164102	NA		-0.0165198	NA		-0.0135619	NA		-0.0165683	NA		-0.0125125	NA		-0.022554	NA
	-0.0164102	NA		-0.0165198	NA		-0.0135619	NA		-0.0165683	NA		-0.0125125	NA		-0.022554	NA
	-0.0164102	NA		-0.0165198	NA		-0.0135619	NA		-0.0165683	NA		-0.0125125	NA		-0.022554	NA
	-0.0164102	NA		-0.0165198	NA		-0.0135619	NA		-0.0165683	NA		-0.0125125	NA		-0.022554	NA
	-0.0164102	NA		-0.0165198	NA		-0.0135619	NA		-0.0165683	NA		-0.0125125	NA		-0.021608	NA
	-0.0164102	NA		-0.0165198	NA		-0.0135619	NA		-0.0165683	NA		-0.0125125	NA		-0.021608	NA
	-0.0164102	NA		-0.0165198	NA		-0.0135619	NA		-0.0165683	NA		-0.0125125	NA		-0.021608	NA
	-0.0164102	NA		-0.0165198	NA		-0.0135619	NA		-0.0165683	NA		-0.0125125	NA		-0.021608	NA
	-0.0164102	NA		-0.0165198	NA		-0.0135619	NA		-0.0165683	NA		-0.0125125	NA		-0.021608	NA
	-0.0164102	NA		-0.0165198	NA		-0.0135619	NA		-0.0165683	NA		-0.0125125	NA		-0.021608	NA
	-0.0164102	NA		-0.0165198	NA		-0.0135619	NA		-0.0165683	NA		-0.0125125	NA		-0.021608	NA
	-0.0164102	NA		-0.0165198	NA		-0.0124232	NA		-0.0165683	NA		-0.0125125	NA		-0.021608	NA
	-0.0164102	NA		-0.0154641	NA		-0.0124232	NA		-0.0165683	NA		-0.0125125	NA		-0.020392	NA
	-0.0155232	NA		-0.0154641	NA		-0.0124232	NA		-0.0165683	NA		-0.0125125	NA		-0.020392	NA
	-0.0155232	NA		-0.0154641	NA		-0.0124232	NA		-0.0156141	NA		-0.0114512	NA		-0.020392	NA
	-0.0155232	NA		-0.0154641	NA		-0.0124232	NA		-0.0156141	NA		-0.0114512	NA		-0.020392	NA
	-0.0155232	NA		-0.0154641	NA		-0.0124232	NA		-0.0156141	NA		-0.0114512	NA		-0.020392	NA
	-0.0155232	NA		-0.0154641	NA		-0.0124232	NA		-0.0156141	NA		-0.0114512	NA		-0.020392	NA
	-0.0155232	NA		-0.0154641	NA		-0.0124232	NA		-0.0156141	NA		-0.0114512	NA		-0.020392	NA
	-0.0155232	NA		-0.0154641	NA		-0.0124232	NA		-0.0156141	NA		-0.0114512	NA		-0.020392	NA
	-0.0155232	NA		-0.0154641	NA		-0.0124232	NA		-0.0156141	NA		-0.0114512	NA		-0.020392	NA
	-0.0155232	NA		-0.0154641	NA		-0.0124232	NA		-0.0156141	NA		-0.0114512	NA		-0.020392	NA
	-0.0155232	NA		-0.0154641	NA		-0.0124232	NA		-0.0156141	NA		-0.0114512	NA		-0.020392	NA
	-0.0155232	NA		-0.0154641	NA		-0.0124232	NA		-0.0156141	NA		-0.0114512	NA		-0.020392	NA
	-0.0155232	NA		-0.0154641	NA		-0.0124232	NA		-0.0156141	NA		-0.0114512	NA		-0.020392	NA
	-0.0155232	NA		-0.0154641	NA		-0.0124232	NA		-0.0156141	NA		-0.0114512	NA		-0.020392	NA
	-0.0155232	NA		-0.0154641	NA		-0.0124232	NA		-0.0156141	NA		-0.0114512	NA		-0.020392	NA
	-0.0144729	NA		-0.0154641	NA		-0.0124232	NA		-0.0145515	NA		-0.0114512	NA		-0.020392	NA
	-0.0144729	NA		-0.0154641	NA		-0.0124232	NA		-0.0145515	NA		-0.0114512	NA		-0.019642	NA
	-0.0144729	NA		-0.0144728	NA		-0.0124232	NA		-0.0145515	NA		-0.0114512	NA		-0.019642	NA
	-0.0144729	NA		-0.0144728	NA		-0.0124232	NA		-0.0145515	NA		-0.0114512	NA		-0.019642	NA
	-0.0144729	NA		-0.0144728	NA		-0.0124232	NA		-0.0145515	NA		-0.0114512	NA		-0.019642	NA
	-0.0144729	NA		-0.0144728	NA		-0.0124232	NA		-0.0145515	NA		-0.0105363	NA		-0.019642	NA
	-0.0144729	NA		-0.0144728	NA		-0.0124232	NA		-0.0145515	NA		-0.0105363	NA		-0.019642	NA
	-0.0144729	NA		-0.0144728	NA		-0.0115123	NA		-0.0145515	NA		-0.0105363	NA		-0.019642	NA
	-0.0144729	NA		-0.0144728	NA		-0.0115123	NA		-0.0145515	NA		-0.0105363	NA		-0.019642	NA
	-0.0144729	NA		-0.0144728	NA		-0.0115123	NA		-0.0145515	NA		-0.0105363	NA		-0.018474	NA
	-0.0144729	NA		-0.0144728	NA		-0.0115123	NA		-0.0145515	NA		-0.0105363	NA		-0.018474	NA
	-0.0144729	NA		-0.0144728	NA		-0.0115123	NA		-0.0145515	NA		-0.0105363	NA		-0.018474	NA
	-0.0144729	NA		-0.0144728	NA		-0.0115123	NA		-0.0145515	NA		-0.0105363	NA		-0.018474	NA
	-0.0144729	NA		-0.0144728	NA		-0.0115123	NA		-0.0145515	NA		-0.0105363	NA		-0.018474	NA
	-0.0144729	NA		-0.0144728	NA		-0.0115123	NA		-0.0133934	NA		-0.0105363	NA		-0.018474	NA
	-0.0144729	NA		-0.0144728	NA		-0.0115123	NA		-0.0133934	NA		-0.0105363	NA		-0.018474	NA
	-0.0144729	NA		-0.0144728	NA		-0.0115123	NA		-0.0133934	NA		-0.0105363	NA		-0.018474	NA
	-0.0144729	NA		-0.0144728	NA		-0.0115123	NA		-0.0133934	NA		-0.0105363	NA		-0.018474	NA
	-0.0144729	NA		-0.0144728	NA		-0.0115123	NA		-0.0133934	NA		-0.0105363	NA		-0.018474	NA
	-0.0144729	NA		-0.0144728	NA		-0.0115123	NA		-0.0133934	NA		-0.0105363	NA		-0.018474	NA
	-0.0144729	NA		-0.0134526	NA		-0.0115123	NA		-0.0133934	NA		-0.0105363	NA		-0.017491	NA
	-0.0144729	NA		-0.0134526	NA		-0.0115123	NA		-0.0133934	NA		-0.0105363	NA		-0.017491	NA
	-0.0136195	NA		-0.0134526	NA		-0.0115123	NA		-0.0133934	NA		-0.0105363	NA		-0.017491	NA
	-0.0136195	NA		-0.0134526	NA		-0.0115123	NA		-0.0133934	NA		-0.0105363	NA		-0.017491	NA
	-0.0136195	NA		-0.0134526	NA		-0.0115123	NA		-0.0133934	NA		-0.0105363	NA		-0.017491	NA
	-0.0136195	NA		-0.0134526	NA		-0.0104664	NA		-0.0133934	NA		-0.0105363	NA		-0.017491	NA
	-0.0136195	NA		-0.0134526	NA		-0.0104664	NA		-0.0133934	NA		-0.0095002	NA		-0.017491	NA
	-0.0136195	NA		-0.0134526	NA		-0.0104664	NA		-0.0133934	NA		-0.0095002	NA		-0.017491	NA
	-0.0136195	NA		-0.0134526	NA		-0.0104664	NA		-0.0133934	NA		-0.0095002	NA		-0.017491	NA
	-0.0136195	NA		-0.0134526	NA		-0.0104664	NA		-0.012432	NA		-0.0095002	NA		-0.017491	NA
	-0.0136195	NA		-0.0134526	NA		-0.0104664	NA		-0.012432	NA		-0.0095002	NA		-0.017491	NA
	-0.0136195	NA		-0.0134526	NA		-0.0104664	NA		-0.012432	NA		-0.0095002	NA		-0.017491	NA
	-0.0136195	NA		-0.0134526	NA		-0.0104664	NA		-0.012432	NA		-0.0095002	NA		-0.017491	NA
	-0.0136195	NA		-0.0134526	NA		-0.0104664	NA		-0.012432	NA		-0.0095002	NA		-0.017491	NA
	-0.0136195	NA		-0.0134526	NA		-0.0104664	NA		-0.012432	NA		-0.0095002	NA		-0.017491	NA
	-0.0136195	NA		-0.0134526	NA		-0.0104664	NA		-0.012432	NA		-0.0095002	NA		-0.016522	NA
	-0.0136195	NA		-0.0134526	NA		-0.0104664	NA		-0.012432	NA		-0.0095002	NA		-0.016522	NA
	-0.0136195	NA		-0.0125359	NA		-0.0104664	NA		-0.012432	NA		-0.0095002	NA		-0.016522	NA
	-0.0136195	NA		-0.0125359	NA		-0.0104664	NA		-0.012432	NA		-0.0095002	NA		-0.016522	NA
	-0.0136195	NA		-0.0125359	NA		-0.0104664	NA		-0.012432	NA		-0.0095002	NA		-0.016522	NA
	-0.0136195	NA		-0.0125359	NA		-0.0104664	NA		-0.012432	NA		-0.0095002	NA		-0.016522	NA
	-0.0125424	NA		-0.0125359	NA		-0.0104664	NA		-0.0115547	NA		-0.0095002	NA		-0.016522	NA
	-0.0125424	NA		-0.0125359	NA		-0.0104664	NA		-0.0115547	NA		-0.0095002	NA		-0.016522	NA
	-0.0125424	NA		-0.0125359	NA		-0.0104664	NA		-0.0115547	NA		-0.0095002	NA		-0.016522	NA
	-0.0125424	NA		-0.0125359	NA		-0.0104664	NA		-0.0115547	NA		-0.0095002	NA		-0.016522	NA
	-0.0125424	NA		-0.0125359	NA		-0.0104664	NA		-0.0115547	NA		-0.0095002	NA		-0.016522	NA
	-0.0125424	NA		-0.0125359	NA		-0.0104664	NA		-0.0115547	NA		-0.0095002	NA		-0.016522	NA
	-0.0125424	NA		-0.0125359	NA		-0.0104664	NA		-0.0115547	NA		-0.0095002	NA		-0.016522	NA
	-0.0125424	NA		-0.0125359	NA		-0.0104664	NA		-0.0115547	NA		-0.0095002	NA		-0.016522	NA
	-0.0125424	NA		-0.0125359	NA		-0.0095096	NA		-0.0115547	NA		-0.0095002	NA		-0.016522	NA
	-0.0125424	NA		-0.0114341	NA		-0.0095096	NA		-0.0115547	NA		-0.0095002	NA		-0.016522	NA
	-0.0125424	NA		-0.0114341	NA		-0.0095096	NA		-0.0115547	NA		-0.0095002	NA		-0.016522	NA
	-0.0125424	NA		-0.0114341	NA		-0.0095096	NA		-0.0115547	NA		-0.0095002	NA		-0.016522	NA
	-0.0125424	NA		-0.0114341	NA		-0.0095096	NA		-0.0115547	NA		-0.0095002	NA		-0.016522	NA
	-0.0125424	NA		-0.0114341	NA		-0.0095096	NA		-0.0115547	NA		-0.0095002	NA		-0.015563	NA
	-0.0125424	NA		-0.0114341	NA		-0.0095096	NA		-0.0115547	NA		-0.0095002	NA		-0.015563	NA
	-0.0125424	NA		-0.0114341	NA		-0.0095096	NA		-0.0115547	NA		-0.0085633	NA		-0.015563	NA
	-0.0125424	NA		-0.0114341	NA		-0.0095096	NA		-0.0115547	NA		-0.0085633	NA		-0.015563	NA
	-0.0125424	NA		-0.0114341	NA		-0.0095096	NA		-0.0115547	NA		-0.0085633	NA		-0.015563	NA
	-0.0125424	NA		-0.0114341	NA		-0.0095096	NA		-0.0115547	NA		-0.0085633	NA		-0.015563	NA
	-0.0125424	NA		-0.0114341	NA		-0.0095096	NA		-0.0115547	NA		-0.0085633	NA		-0.015563	NA
	-0.0125424	NA		-0.0114341	NA		-0.0095096	NA		-0.0115547	NA		-0.0085633	NA		-0.015563	NA
	-0.0125424	NA		-0.0114341	NA		-0.0095096	NA		-0.0115547	NA		-0.0085633	NA		-0.015563	NA
	-0.0125424	NA		-0.0114341	NA		-0.0095096	NA		-0.0115547	NA		-0.0085633	NA		-0.015563	NA
	-0.0125424	NA		-0.0114341	NA		-0.0095096	NA		-0.0115547	NA		-0.0085633	NA		-0.015563	NA
	-0.0125424	NA		-0.0114341	NA		-0.0095096	NA		-0.0105694	NA		-0.0085633	NA		-0.015563	NA
	-0.0114937	NA		-0.0114341	NA		-0.0095096	NA		-0.0105694	NA		-0.0085633	NA		-0.015563	NA
	-0.0114937	NA		-0.0114341	NA		-0.0095096	NA		-0.0105694	NA		-0.0085633	NA		-0.015563	NA
	-0.0114937	NA		-0.0114341	NA		-0.0095096	NA		-0.0105694	NA		-0.0085633	NA		-0.015563	NA
	-0.0114937	NA		-0.0114341	NA		-0.0095096	NA		-0.0105694	NA		-0.0085633	NA		-0.015563	NA
	-0.0114937	NA		-0.0114341	NA		-0.0095096	NA		-0.0105694	NA		-0.0085633	NA		-0.015563	NA
	-0.0114937	NA		-0.0114341	NA		-0.0095096	NA		-0.0105694	NA		-0.0085633	NA		-0.015563	NA
	-0.0114937	NA		-0.0104616	NA		-0.0095096	NA		-0.0105694	NA		-0.0085633	NA		-0.015563	NA
	-0.0114937	NA		-0.0104616	NA		-0.0095096	NA		-0.0105694	NA		-0.0085633	NA		-0.015563	NA
	-0.0114937	NA		-0.0104616	NA		-0.0084724	NA		-0.0105694	NA		-0.0085633	NA		-0.015563	NA
	-0.0114937	NA		-0.0104616	NA		-0.0084724	NA		-0.0105694	NA		-0.0085633	NA		-0.014504	NA
	-0.0114937	NA		-0.0104616	NA		-0.0084724	NA		-0.0105694	NA		-0.0074325	NA		-0.014504	NA
	-0.0114937	NA		-0.0104616	NA		-0.0084724	NA		-0.0105694	NA		-0.0074325	NA		-0.014504	NA
	-0.0114937	NA		-0.0104616	NA		-0.0084724	NA		-0.0105694	NA		-0.0074325	NA		-0.014504	NA
	-0.0114937	NA		-0.0104616	NA		-0.0084724	NA		-0.0105694	NA		-0.0074325	NA		-0.014504	NA
	-0.0114937	NA		-0.0104616	NA		-0.0084724	NA		-0.0105694	NA		-0.0074325	NA		-0.014504	NA
	-0.0114937	NA		-0.0104616	NA		-0.0084724	NA		-0.0105694	NA		-0.0074325	NA		-0.014504	NA
	-0.0114937	NA		-0.0104616	NA		-0.0084724	NA		-0.0105694	NA		-0.0074325	NA		-0.014504	NA
	-0.0105105	NA		-0.0104616	NA		-0.0084724	NA		-0.0105694	NA		-0.0074325	NA		-0.014504	NA
	-0.0105105	NA		-0.0104616	NA		-0.0084724	NA		-0.0105694	NA		-0.0074325	NA		-0.014504	NA
	-0.0105105	NA		-0.0104616	NA		-0.0084724	NA		-0.0105694	NA		-0.0074325	NA		-0.014504	NA
	-0.0105105	NA		-0.0104616	NA		-0.0084724	NA		-0.0105694	NA		-0.0074325	NA		-0.014504	NA
	-0.0105105	NA		-0.0104616	NA		-0.0084724	NA		-0.0105694	NA		-0.0074325	NA		-0.014504	NA
	-0.0105105	NA		-0.0104616	NA		-0.0084724	NA		-0.0105694	NA		-0.0074325	NA		-0.014504	NA
	-0.0105105	NA		-0.0104616	NA		-0.0084724	NA		-0.0105694	NA		-0.0074325	NA		-0.014504	NA
	-0.0105105	NA		-0.0104616	NA		-0.0084724	NA		-0.0105694	NA		-0.0074325	NA		-0.014504	NA
	-0.0105105	NA		-0.0104616	NA		-0.0084724	NA		-0.0105694	NA		-0.0074325	NA		-0.014504	NA
	-0.0105105	NA		-0.0104616	NA		-0.0084724	NA		-0.0105694	NA		-0.0074325	NA		-0.014504	NA
	-0.0105105	NA		-0.0104616	NA		-0.0075783	NA		-0.0095044	NA		-0.0074325	NA		-0.014504	NA
	-0.0105105	NA		-0.0104616	NA		-0.0075783	NA		-0.0095044	NA		-0.0074325	NA		-0.014504	NA
	-0.0105105	NA		-0.0104616	NA		-0.0075783	NA		-0.0095044	NA		-0.0074325	NA		-0.013578	NA
	-0.0105105	NA		-0.0104616	NA		-0.0075783	NA		-0.0095044	NA		-0.0074325	NA		-0.013578	NA
	-0.0105105	NA		-0.0104616	NA		-0.0075783	NA		-0.0095044	NA		-0.0074325	NA		-0.013578	NA
	-0.0105105	NA		-0.0104616	NA		-0.0075783	NA		-0.0095044	NA		-0.0074325	NA		-0.013578	NA
	-0.0105105	NA		-0.0104616	NA		-0.0075783	NA		-0.0095044	NA		-0.0074325	NA		-0.013578	NA
	-0.0105105	NA		-0.0104616	NA		-0.0075783	NA		-0.0095044	NA		-0.0074325	NA		-0.013578	NA
	-0.0105105	NA		-0.0095334	NA		-0.0075783	NA		-0.0095044	NA		-0.0074325	NA		-0.013578	NA
	-0.0105105	NA		-0.0095334	NA		-0.0075783	NA		-0.0095044	NA		-0.0074325	NA		-0.013578	NA
	-0.0105105	NA		-0.0095334	NA		-0.0075783	NA		-0.0095044	NA		-0.0074325	NA		-0.013578	NA
	-0.0105105	NA		-0.0095334	NA		-0.0075783	NA		-0.0095044	NA		-0.0074325	NA		-0.013578	NA
	-0.0105105	NA		-0.0095334	NA		-0.0075783	NA		-0.0095044	NA		-0.0074325	NA		-0.013578	NA
	-0.0095154	NA		-0.0095334	NA		-0.0075783	NA		-0.0084299	NA		-0.0065384	NA		-0.013578	NA
	-0.0095154	NA		-0.0095334	NA		-0.0075783	NA		-0.0084299	NA		-0.0065384	NA		-0.012451	NA
	-0.0095154	NA		-0.0095334	NA		-0.0075783	NA		-0.0084299	NA		-0.0065384	NA		-0.012451	NA
	-0.0095154	NA		-0.0095334	NA		-0.0075783	NA		-0.0084299	NA		-0.0065384	NA		-0.012451	NA
	-0.0095154	NA		-0.0095334	NA		-0.0075783	NA		-0.0084299	NA		-0.0065384	NA		-0.012451	NA
	-0.0095154	NA		-0.0095334	NA		-0.0075783	NA		-0.0084299	NA		-0.0065384	NA		-0.012451	NA
	-0.0095154	NA		-0.0095334	NA		-0.0075783	NA		-0.0084299	NA		-0.0065384	NA		-0.012451	NA
	-0.0095154	NA		-0.0095334	NA		-0.0075783	NA		-0.0084299	NA		-0.0065384	NA		-0.012451	NA
	-0.0095154	NA		-0.0095334	NA		-0.0075783	NA		-0.0084299	NA		-0.0065384	NA		-0.012451	NA
	-0.0095154	NA		-0.0095334	NA		-0.0075783	NA		-0.0084299	NA		-0.0065384	NA		-0.012451	NA
	-0.0095154	NA		-0.0095334	NA		-0.0075783	NA		-0.0084299	NA		-0.0065384	NA		-0.012451	NA
	-0.0095154	NA		-0.0095334	NA		-0.0065406	NA		-0.0084299	NA		-0.0065384	NA		-0.012451	NA
	-0.0095154	NA		-0.0095334	NA		-0.0065406	NA		-0.0084299	NA		-0.0065384	NA		-0.012451	NA
	-0.0095154	NA		-0.0095334	NA		-0.0065406	NA		-0.0084299	NA		-0.0065384	NA		-0.012451	NA
	-0.0095154	NA		-0.0095334	NA		-0.0065406	NA		-0.0084299	NA		-0.0065384	NA		-0.012451	NA
	-0.0095154	NA		-0.0095334	NA		-0.0065406	NA		-0.0084299	NA		-0.0065384	NA		-0.012451	NA
	-0.0095154	NA		-0.0095334	NA		-0.0065406	NA		-0.0084299	NA		-0.0065384	NA		-0.012451	NA
	-0.0095154	NA		-0.0095334	NA		-0.0065406	NA		-0.0084299	NA		-0.0065384	NA		-0.012451	NA
	-0.0095154	NA		-0.0084845	NA		-0.0065406	NA		-0.0084299	NA		-0.0065384	NA		-0.012451	NA
	-0.0095154	NA		-0.0084845	NA		-0.0065406	NA		-0.0084299	NA		-0.0065384	NA		-0.012451	NA
	-0.0095154	NA		-0.0084845	NA		-0.0065406	NA		-0.0084299	NA		-0.0065384	NA		-0.012451	NA
	-0.0095154	NA		-0.0084845	NA		-0.0065406	NA		-0.0084299	NA		-0.0065384	NA		-0.012451	NA
	-0.0095154	NA		-0.0084845	NA		-0.0065406	NA		-0.0084299	NA		-0.0065384	NA		-0.011374	NA
	-0.0095154	NA		-0.0084845	NA		-0.0065406	NA		-0.0084299	NA		-0.0065384	NA		-0.011374	NA
	-0.0095154	NA		-0.0084845	NA		-0.0065406	NA		-0.0084299	NA		-0.0065384	NA		-0.011374	NA
	-0.0084708	NA		-0.0084845	NA		-0.0065406	NA		-0.0074694	NA		-0.0065384	NA		-0.011374	NA
	-0.0084708	NA		-0.0084845	NA		-0.0065406	NA		-0.0074694	NA		-0.0065384	NA		-0.011374	NA
	-0.0084708	NA		-0.0084845	NA		-0.0065406	NA		-0.0074694	NA		-0.0065384	NA		-0.011374	NA
	-0.0084708	NA		-0.0084845	NA		-0.0065406	NA		-0.0074694	NA		-0.0055503	NA		-0.011374	NA
	-0.0084708	NA		-0.0084845	NA		-0.00548	NA		-0.0074694	NA		-0.0055503	NA		-0.011374	NA
	-0.0084708	NA		-0.0084845	NA		-0.00548	NA		-0.0074694	NA		-0.0055503	NA		-0.011374	NA
	-0.0084708	NA		-0.0084845	NA		-0.00548	NA		-0.0074694	NA		-0.0055503	NA		-0.011374	NA
	-0.0084708	NA		-0.0084845	NA		-0.00548	NA		-0.0074694	NA		-0.0055503	NA		-0.011374	NA
	-0.0084708	NA		-0.0084845	NA		-0.00548	NA		-0.0074694	NA		-0.0055503	NA		-0.011374	NA
	-0.0084708	NA		-0.0084845	NA		-0.00548	NA		-0.0074694	NA		-0.0055503	NA		-0.011374	NA
	-0.0084708	NA		-0.0084845	NA		-0.00548	NA		-0.0074694	NA		-0.0055503	NA		-0.011374	NA
	-0.0084708	NA		-0.0084845	NA		-0.00548	NA		-0.0074694	NA		-0.0055503	NA		-0.011374	NA
	-0.0084708	NA		-0.0084845	NA		-0.00548	NA		-0.0074694	NA		-0.0055503	NA		-0.011374	NA
	-0.0084708	NA		-0.0084845	NA		-0.00548	NA		-0.0074694	NA		-0.0055503	NA		-0.011374	NA
	-0.0084708	NA		-0.0084845	NA		-0.00548	NA		-0.0074694	NA		-0.0055503	NA		-0.011374	NA
	-0.0084708	NA		-0.0084845	NA		-0.00548	NA		-0.0074694	NA		-0.0055503	NA		-0.011374	NA
	-0.0084708	NA		-0.0084845	NA		-0.00548	NA		-0.0074694	NA		-0.0055503	NA		-0.011374	NA
	-0.0084708	NA		-0.0084845	NA		-0.00548	NA		-0.0074694	NA		-0.0055503	NA		-0.010457	NA
	-0.0084708	NA		-0.0084845	NA		-0.00548	NA		-0.0074694	NA		-0.0055503	NA		-0.010457	NA
	-0.0084708	NA		-0.0075018	NA		-0.00548	NA		-0.0074694	NA		-0.0055503	NA		-0.010457	NA
	-0.0084708	NA		-0.0075018	NA		-0.00548	NA		-0.0074694	NA		-0.0055503	NA		-0.010457	NA
	-0.0084708	NA		-0.0075018	NA		-0.00548	NA		-0.0074694	NA		-0.0055503	NA		-0.010457	NA
	-0.0075438	NA		-0.0075018	NA		-0.00548	NA		-0.0074694	NA		-0.0055503	NA		-0.010457	NA
	-0.0075438	NA		-0.0075018	NA		-0.00548	NA		-0.0074694	NA		-0.0055503	NA		-0.010457	NA
	-0.0075438	NA		-0.0075018	NA		-0.00548	NA		-0.0074694	NA		-0.0055503	NA		-0.010457	NA
	-0.0075438	NA		-0.0075018	NA		-0.00548	NA		-0.0074694	NA		-0.0055503	NA		-0.010457	NA
	-0.0075438	NA		-0.0075018	NA		-0.00548	NA		-0.0074694	NA		-0.0055503	NA		-0.010457	NA
	-0.0075438	NA		-0.0075018	NA		-0.00548	NA		-0.0074694	NA		-0.0044984	NA		-0.010457	NA
	-0.0075438	NA		-0.0075018	NA		-0.00548	NA		-0.0074694	NA		-0.0044984	NA		-0.010457	NA
	-0.0075438	NA		-0.0075018	NA		-0.00548	NA		-0.0074694	NA		-0.0044984	NA		-0.010457	NA
	-0.0075438	NA		-0.0075018	NA		-0.00548	NA		-0.0074694	NA		-0.0044984	NA		-0.010457	NA
	-0.0075438	NA		-0.0075018	NA		-0.00548	NA		-0.0065168	NA		-0.0044984	NA		-0.010457	NA
	-0.0075438	NA		-0.0075018	NA		-0.00548	NA		-0.0065168	NA		-0.0044984	NA		-0.009429	NA
	-0.0075438	NA		-0.0075018	NA		-0.00548	NA		-0.0065168	NA		-0.0044984	NA		-0.009429	NA
	-0.0075438	NA		-0.0075018	NA		-0.00548	NA		-0.0065168	NA		-0.0044984	NA		-0.009429	NA
	-0.0075438	NA		-0.0075018	NA		-0.00548	NA		-0.0065168	NA		-0.0044984	NA		-0.009429	NA
	-0.0075438	NA		-0.0075018	NA		-0.00548	NA		-0.0065168	NA		-0.0044984	NA		-0.009429	NA
	-0.0075438	NA		-0.0075018	NA		-0.00548	NA		-0.0065168	NA		-0.0044984	NA		-0.009429	NA
	-0.0075438	NA		-0.0075018	NA		-0.00548	NA		-0.0065168	NA		-0.0044984	NA		-0.009429	NA
	-0.0075438	NA		-0.0075018	NA		-0.00548	NA		-0.0065168	NA		-0.0044984	NA		-0.009429	NA
	-0.0075438	NA		-0.0075018	NA		-0.00548	NA		-0.0065168	NA		-0.0044984	NA		-0.009429	NA
	-0.0075438	NA		-0.0075018	NA		-0.00548	NA		-0.0065168	NA		-0.0044984	NA		-0.009429	NA
	-0.0075438	NA		-0.0075018	NA		-0.0044312	NA		-0.0065168	NA		-0.0044984	NA		-0.009429	NA
	-0.0075438	NA		-0.0075018	NA		-0.0044312	NA		-0.0065168	NA		-0.0044984	NA		-0.009429	NA
	-0.0075438	NA		-0.0075018	NA		-0.0044312	NA		-0.0065168	NA		-0.0044984	NA		-0.009429	NA
	-0.0075438	NA		-0.0075018	NA		-0.0044312	NA		-0.0065168	NA		-0.0044984	NA		-0.009429	NA
	-0.0075438	NA		-0.0075018	NA		-0.0044312	NA		-0.0065168	NA		-0.0044984	NA		-0.009429	NA
	-0.0075438	NA		-0.0075018	NA		-0.0044312	NA		-0.0065168	NA		-0.0044984	NA		-0.009429	NA
	-0.0075438	NA		-0.0075018	NA		-0.0044312	NA		-0.0065168	NA		-0.0044984	NA		-0.009429	NA
	-0.0075438	NA		-0.0066093	NA		-0.0044312	NA		-0.0065168	NA		-0.0044984	NA		-0.009429	NA
	-0.0075438	NA		-0.0066093	NA		-0.0044312	NA		-0.0065168	NA		-0.0044984	NA		-0.009429	NA
	-0.0075438	NA		-0.0066093	NA		-0.0044312	NA		-0.0065168	NA		-0.0044984	NA		-0.009429	NA
	-0.0075438	NA		-0.0066093	NA		-0.0044312	NA		-0.0065168	NA		-0.0044984	NA		-0.009429	NA
	-0.0075438	NA		-0.0066093	NA		-0.0044312	NA		-0.0065168	NA		-0.0035314	NA		-0.009429	NA
	-0.0075438	NA		-0.0066093	NA		-0.0044312	NA		-0.0054102	NA		-0.0035314	NA		-0.009429	NA
	-0.0075438	NA		-0.0066093	NA		-0.0044312	NA		-0.0054102	NA		-0.0035314	NA		-0.009429	NA
	-0.0075438	NA		-0.0066093	NA		-0.0044312	NA		-0.0054102	NA		-0.0035314	NA		-0.009429	NA
	-0.0065485	NA		-0.0066093	NA		-0.0044312	NA		-0.0054102	NA		-0.0035314	NA		-0.009429	NA
	-0.0065485	NA		-0.0066093	NA		-0.0044312	NA		-0.0054102	NA		-0.0035314	NA		-0.008461	NA
	-0.0065485	NA		-0.0066093	NA		-0.0044312	NA		-0.0054102	NA		-0.0035314	NA		-0.008461	NA
	-0.0065485	NA		-0.0066093	NA		-0.0044312	NA		-0.0054102	NA		-0.0035314	NA		-0.008461	NA
	-0.0065485	NA		-0.0066093	NA		-0.0044312	NA		-0.0054102	NA		-0.0035314	NA		-0.008461	NA
	-0.0065485	NA		-0.0066093	NA		-0.0044312	NA		-0.0054102	NA		-0.0035314	NA		-0.008461	NA
	-0.0065485	NA		-0.0066093	NA		-0.0044312	NA		-0.0054102	NA		-0.0035314	NA		-0.008461	NA
	-0.0065485	NA		-0.0066093	NA		-0.0044312	NA		-0.0054102	NA		-0.0035314	NA		-0.008461	NA
	-0.0065485	NA		-0.0066093	NA		-0.0044312	NA		-0.0054102	NA		-0.0035314	NA		-0.008461	NA
	-0.0065485	NA		-0.0066093	NA		-0.0044312	NA		-0.0054102	NA		-0.0035314	NA		-0.008461	NA
	-0.0065485	NA		-0.0066093	NA		-0.0044312	NA		-0.0054102	NA		-0.0035314	NA		-0.008461	NA
	-0.0065485	NA		-0.0066093	NA		-0.0044312	NA		-0.0054102	NA		-0.0035314	NA		-0.008461	NA
	-0.0065485	NA		-0.0066093	NA		-0.0044312	NA		-0.0044534	NA		-0.0035314	NA		-0.008461	NA
	-0.0065485	NA		-0.0066093	NA		-0.0044312	NA		-0.0044534	NA		-0.0035314	NA		-0.008461	NA
	-0.0065485	NA		-0.0066093	NA		-0.0044312	NA		-0.0044534	NA		-0.0035314	NA		-0.008461	NA
	-0.0065485	NA		-0.0066093	NA		-0.0044312	NA		-0.0044534	NA		-0.0035314	NA		-0.008461	NA
	-0.0065485	NA		-0.0066093	NA		-0.0044312	NA		-0.0044534	NA		-0.0035314	NA		-0.008461	NA
	-0.0065485	NA		-0.0066093	NA		-0.0044312	NA		-0.0044534	NA		-0.0035314	NA		-0.008461	NA
	-0.0065485	NA		-0.0066093	NA		-0.0044312	NA		-0.0044534	NA		-0.0035314	NA		-0.008461	NA
	-0.0065485	NA		-0.0054896	NA		-0.0044312	NA		-0.0044534	NA		-0.0035314	NA		-0.008461	NA
	-0.0065485	NA		-0.0054896	NA		-0.003407	NA		-0.0044534	NA		-0.0035314	NA		-0.008461	NA
	-0.0065485	NA		-0.0054896	NA		-0.003407	NA		-0.0044534	NA		-0.0035314	NA		-0.008461	NA
	-0.0065485	NA		-0.0054896	NA		-0.003407	NA		-0.0044534	NA		-0.0035314	NA		-0.008461	NA
	-0.0065485	NA		-0.0054896	NA		-0.003407	NA		-0.0044534	NA		-0.0035314	NA		-0.008461	NA
	-0.0065485	NA		-0.0054896	NA		-0.003407	NA		-0.0044534	NA		-0.0035314	NA		-0.008461	NA
	-0.0065485	NA		-0.0054896	NA		-0.003407	NA		-0.0044534	NA		-0.0035314	NA		-0.008461	NA
	-0.0065485	NA		-0.0054896	NA		-0.003407	NA		-0.0044534	NA		-0.0035314	NA		-0.008461	NA
	-0.0065485	NA		-0.0054896	NA		-0.003407	NA		-0.0044534	NA		-0.0035314	NA		-0.007577	NA
	-0.0065485	NA		-0.0054896	NA		-0.003407	NA		-0.0044534	NA		-0.0035314	NA		-0.007577	NA
	-0.0065485	NA		-0.0054896	NA		-0.003407	NA		-0.0035515	NA		-0.0035314	NA		-0.007577	NA
	-0.0065485	NA		-0.0054896	NA		-0.003407	NA		-0.0035515	NA		-0.0025115	NA		-0.007577	NA
	-0.0065485	NA		-0.0054896	NA		-0.003407	NA		-0.0035515	NA		-0.0025115	NA		-0.007577	NA
	-0.0065485	NA		-0.0054896	NA		-0.003407	NA		-0.0035515	NA		-0.0025115	NA		-0.007577	NA
	-0.0065485	NA		-0.0054896	NA		-0.003407	NA		-0.0035515	NA		-0.0025115	NA		-0.007577	NA
	-0.0065485	NA		-0.0054896	NA		-0.003407	NA		-0.0035515	NA		-0.0025115	NA		-0.007577	NA
	-0.0065485	NA		-0.0054896	NA		-0.003407	NA		-0.0035515	NA		-0.0025115	NA		-0.007577	NA
	-0.0065485	NA		-0.0054896	NA		-0.003407	NA		-0.0035515	NA		-0.0025115	NA		-0.007577	NA
	-0.0065485	NA		-0.0054896	NA		-0.003407	NA		-0.0035515	NA		-0.0025115	NA		-0.007577	NA
	-0.0054447	NA		-0.0054896	NA		-0.003407	NA		-0.0035515	NA		-0.0025115	NA		-0.007577	NA
	-0.0054447	NA		-0.0054896	NA		-0.003407	NA		-0.0035515	NA		-0.0025115	NA		-0.007577	NA
	-0.0054447	NA		-0.0054896	NA		-0.003407	NA		-0.0035515	NA		-0.0025115	NA		-0.007577	NA
	-0.0054447	NA		-0.0054896	NA		-0.003407	NA		-0.0035515	NA		-0.0025115	NA		-0.007577	NA
	-0.0054447	NA		-0.0054896	NA		-0.003407	NA		-0.0035515	NA		-0.0025115	NA		-0.007577	NA
	-0.0054447	NA		-0.0054896	NA		-0.003407	NA		-0.0035515	NA		-0.0025115	NA		-0.007577	NA
	-0.0054447	NA		-0.0054896	NA		-0.0025091	NA		-0.0035515	NA		-0.0025115	NA		-0.007577	NA
	-0.0054447	NA		-0.0054896	NA		-0.0025091	NA		-0.0035515	NA		-0.0025115	NA		-0.006523	NA
	-0.0054447	NA		-0.0054896	NA		-0.0025091	NA		-0.0035515	NA		-0.0025115	NA		-0.006523	NA
	-0.0054447	NA		-0.0054896	NA		-0.0025091	NA		-0.0035515	NA		-0.0025115	NA		-0.006523	NA
	-0.0054447	NA		-0.0044404	NA		-0.0025091	NA		-0.0035515	NA		-0.0025115	NA		-0.006523	NA
	-0.0054447	NA		-0.0044404	NA		-0.0025091	NA		-0.0035515	NA		-0.0025115	NA		-0.006523	NA
	-0.0054447	NA		-0.0044404	NA		-0.0025091	NA		-0.0035515	NA		-0.0025115	NA		-0.006523	NA
	-0.0054447	NA		-0.0044404	NA		-0.0025091	NA		-0.0035515	NA		-0.0025115	NA		-0.006523	NA
	-0.0054447	NA		-0.0044404	NA		-0.0025091	NA		-0.0035515	NA		-0.0025115	NA		-0.006523	NA
	-0.0054447	NA		-0.0044404	NA		-0.0025091	NA		-0.0035515	NA		-0.0025115	NA		-0.006523	NA
	-0.0054447	NA		-0.0044404	NA		-0.0025091	NA		-0.0035515	NA		-0.0025115	NA		-0.006523	NA
	-0.0054447	NA		-0.0044404	NA		-0.0025091	NA		-0.0035515	NA		-0.0025115	NA		-0.006523	NA
	-0.0054447	NA		-0.0044404	NA		-0.0025091	NA		-0.0035515	NA		-0.0025115	NA		-0.006523	NA
	-0.0054447	NA		-0.0044404	NA		-0.0025091	NA		-0.0035515	NA		-0.0025115	NA		-0.006523	NA
	-0.0054447	NA		-0.0044404	NA		-0.0025091	NA		-0.0035515	NA		-0.0025115	NA		-0.006523	NA
	-0.0054447	NA		-0.0044404	NA		-0.0025091	NA		-0.0035515	NA		-0.001475	NA		-0.006523	NA
	-0.0054447	NA		-0.0044404	NA		-0.0025091	NA		-0.0035515	NA		-0.001475	NA		-0.006523	NA
	-0.0054447	NA		-0.0044404	NA		-0.0025091	NA		-0.0035515	NA		-0.001475	NA		-0.005511	NA
	-0.0054447	NA		-0.0044404	NA		-0.0025091	NA		-0.0035515	NA		-0.001475	NA		-0.005511	NA
	-0.0054447	NA		-0.0044404	NA		-0.0025091	NA		-0.0035515	NA		-0.001475	NA		-0.005511	NA
	-0.0054447	NA		-0.0044404	NA		-0.0025091	NA		-0.0035515	NA		-0.001475	NA		-0.005511	NA
	-0.0054447	NA		-0.0044404	NA		-0.0025091	NA		-0.0025204	NA		-0.001475	NA		-0.005511	NA
	-0.0054447	NA		-0.0044404	NA		-0.0025091	NA		-0.0025204	NA		-0.001475	NA		-0.005511	NA
	-0.0054447	NA		-0.0044404	NA		-0.0025091	NA		-0.0025204	NA		-0.001475	NA		-0.005511	NA
	-0.0044966	NA		-0.0044404	NA		-0.0025091	NA		-0.0025204	NA		-0.001475	NA		-0.005511	NA
	-0.0044966	NA		-0.0044404	NA		-0.0025091	NA		-0.0025204	NA		-0.001475	NA		-0.005511	NA
	-0.0044966	NA		-0.0044404	NA		-0.0025091	NA		-0.0025204	NA		-0.001475	NA		-0.005511	NA
	-0.0044966	NA		-0.0044404	NA		-0.0015386	NA		-0.0025204	NA		-0.001475	NA		-0.005511	NA
	-0.0044966	NA		-0.0044404	NA		-0.0015386	NA		-0.0025204	NA		-0.001475	NA		-0.005511	NA
	-0.0044966	NA		-0.0044404	NA		-0.0015386	NA		-0.0025204	NA		-0.001475	NA		-0.005511	NA
	-0.0044966	NA		-0.0044404	NA		-0.0015386	NA		-0.0025204	NA		-0.001475	NA		-0.005511	NA
	-0.0044966	NA		-0.0033993	NA		-0.0015386	NA		-0.0025204	NA		-0.001475	NA		-0.005511	NA
	-0.0044966	NA		-0.0033993	NA		-0.0015386	NA		-0.0025204	NA		-0.001475	NA		-0.005511	NA
	-0.0044966	NA		-0.0033993	NA		-0.0015386	NA		-0.0025204	NA		-0.001475	NA		-0.005511	NA
	-0.0044966	NA		-0.0033993	NA		-0.0015386	NA		-0.0025204	NA		-0.001475	NA		-0.005511	NA
	-0.0044966	NA		-0.0033993	NA		-0.0015386	NA		-0.0025204	NA		-0.001475	NA		-0.004447	NA
	-0.0044966	NA		-0.0033993	NA		-0.0015386	NA		-0.0025204	NA		-0.001475	NA		-0.004447	NA
	-0.0044966	NA		-0.0033993	NA		-0.0015386	NA		-0.0025204	NA		-0.001475	NA		-0.004447	NA
	-0.0044966	NA		-0.0033993	NA		-0.0015386	NA		-0.0025204	NA		-0.001475	NA		-0.004447	NA
	-0.0044966	NA		-0.0033993	NA		-0.0015386	NA		-0.0025204	NA		-0.001475	NA		-0.004447	NA
	-0.0044966	NA		-0.0033993	NA		-0.0015386	NA		-0.0025204	NA		-0.001475	NA		-0.004447	NA
	-0.0044966	NA		-0.0033993	NA		-0.0015386	NA		-0.0025204	NA		-0.001475	NA		-0.004447	NA
	-0.0044966	NA		-0.0033993	NA		-0.0015386	NA		-0.0025204	NA		-0.001475	NA		-0.004447	NA
	-0.0044966	NA		-0.0033993	NA		-0.0015386	NA		-0.0025204	NA		-0.001475	NA		-0.004447	NA
	-0.0044966	NA		-0.0033993	NA		-0.0015386	NA		-0.0025204	NA		-0.001475	NA		-0.004447	NA
	-0.0035698	NA		-0.0033993	NA		-0.0015386	NA		-0.0025204	NA		-0.001475	NA		-0.004447	NA
	-0.0035698	NA		-0.0033993	NA		-0.0015386	NA		-0.0025204	NA		-0.001475	NA		-0.004447	NA
	-0.0035698	NA		-0.0033993	NA		-0.0015386	NA		-0.0025204	NA		-0.001475	NA		-0.004447	NA
	-0.0035698	NA		-0.0033993	NA		-0.0015386	NA		-0.0025204	NA		-0.001475	NA		-0.004447	NA
	-0.0035698	NA		-0.0033993	NA		-0.0015386	NA		-0.0025204	NA		-0.001475	NA		-0.004447	NA
	-0.0035698	NA		-0.0033993	NA		-0.0015386	NA		-0.0025204	NA		-0.001475	NA		-0.004447	NA
	-0.0035698	NA		-0.0033993	NA		-0.0015386	NA		-0.0025204	NA		-0.0005506	NA		-0.004447	NA
	-0.0035698	NA		-0.0033993	NA		-0.0015386	NA		-0.0025204	NA		-0.0005506	NA		-0.004447	NA
	-0.0035698	NA		-0.0033993	NA		-0.0015386	NA		-0.0025204	NA		-0.0005506	NA		-0.004447	NA
	-0.0035698	NA		-0.0033993	NA		-0.0015386	NA		-0.0025204	NA		-0.0005506	NA		-0.004447	NA
	-0.0035698	NA		-0.0033993	NA		-0.0015386	NA		-0.001393	NA		-0.0005506	NA		-0.004447	NA
	-0.0035698	NA		-0.0024237	NA		-0.0015386	NA		-0.001393	NA		-0.0005506	NA		-0.004447	NA
	-0.0035698	NA		-0.0024237	NA		-0.0015386	NA		-0.001393	NA		-0.0005506	NA		-0.004447	NA
	-0.0035698	NA		-0.0024237	NA		-0.0015386	NA		-0.001393	NA		-0.0005506	NA		-0.004447	NA
	-0.0035698	NA		-0.0024237	NA		-0.0015386	NA		-0.001393	NA		-0.0005506	NA		-0.003529	NA
	-0.0035698	NA		-0.0024237	NA		-0.0005902	NA		-0.001393	NA		-0.0005506	NA		-0.003529	NA
	-0.0035698	NA		-0.0024237	NA		-0.0005902	NA		-0.001393	NA		-0.0005506	NA		-0.003529	NA
	-0.0035698	NA		-0.0024237	NA		-0.0005902	NA		-0.001393	NA		-0.0005506	NA		-0.003529	NA
	-0.0035698	NA		-0.0024237	NA		-0.0005902	NA		-0.001393	NA		-0.0005506	NA		-0.003529	NA
	-0.0035698	NA		-0.0024237	NA		-0.0005902	NA		-0.001393	NA		-0.0005506	NA		-0.003529	NA
	-0.0035698	NA		-0.0024237	NA		-0.0005902	NA		-0.001393	NA		-0.0005506	NA		-0.003529	NA
	-0.0035698	NA		-0.0024237	NA		-0.0005902	NA		-0.001393	NA		-0.0005506	NA		-0.003529	NA
	-0.0035698	NA		-0.0024237	NA		-0.0005902	NA		-0.001393	NA		-0.0005506	NA		-0.003529	NA
	-0.0035698	NA		-0.0024237	NA		-0.0005902	NA		-0.001393	NA		-0.0005506	NA		-0.003529	NA
	-0.0035698	NA		-0.0024237	NA		-0.0005902	NA		-0.001393	NA		-0.0005506	NA		-0.003529	NA
	-0.0035698	NA		-0.0024237	NA		-0.0005902	NA		-0.001393	NA		-0.0005506	NA		-0.003529	NA
	-0.0035698	NA		-0.0024237	NA		-0.0005902	NA		-0.001393	NA		-0.0005506	NA		-0.003529	NA
	-0.0035698	NA		-0.0024237	NA		-0.0005902	NA		-0.001393	NA		-0.0005506	NA		-0.003529	NA
	-0.0024921	NA		-0.0024237	NA		-0.0005902	NA		-0.001393	NA		-0.0005506	NA		-0.003529	NA
	-0.0024921	NA		-0.0024237	NA		-0.0005902	NA		-0.001393	NA		-0.0005506	NA		-0.003529	NA
	-0.0024921	NA		-0.0024237	NA		-0.0005902	NA		-0.001393	NA		-0.0005506	NA		-0.003529	NA
	-0.0024921	NA		-0.0024237	NA		-0.0005902	NA		-0.001393	NA		-0.0005506	NA		-0.003529	NA
	-0.0024921	NA		-0.0024237	NA		-0.0005902	NA		-0.001393	NA		-0.0005506	NA		-0.003529	NA
	-0.0024921	NA		-0.0024237	NA		-0.0005902	NA		-0.001393	NA		-0.0005506	NA		-0.003529	NA
	-0.0024921	NA		-0.0024237	NA		-0.0005902	NA		-0.001393	NA		-0.0005506	NA		-0.003529	NA
	-0.0024921	NA		-0.0014755	NA		-0.0005902	NA		-0.001393	NA		-0.0005506	NA		-0.003529	NA
	-0.0024921	NA		-0.0014755	NA		-0.0005902	NA		-0.001393	NA		-0.0005506	NA		-0.003529	NA
	-0.0024921	NA		-0.0014755	NA		-0.0005902	NA		-0.0004718	NA		0.0005339	NA		-0.003529	NA
	-0.0024921	NA		-0.0014755	NA		-0.0005902	NA		-0.0004718	NA		0.0005339	NA		-0.003529	NA
	-0.0024921	NA		-0.0014755	NA		-0.0005902	NA		-0.0004718	NA		0.0005339	NA		-0.003529	NA
	-0.0024921	NA		-0.0014755	NA		-0.0005902	NA		-0.0004718	NA		0.0005339	NA		-0.003529	NA
	-0.0024921	NA		-0.0014755	NA		-0.0005902	NA		-0.0004718	NA		0.0005339	NA		-0.002474	NA
	-0.0024921	NA		-0.0014755	NA		-0.0005902	NA		-0.0004718	NA		0.0005339	NA		-0.002474	NA
	-0.0024921	NA		-0.0014755	NA		-0.0005902	NA		-0.0004718	NA		0.0005339	NA		-0.002474	NA
	-0.0024921	NA		-0.0014755	NA		-0.0005902	NA		-0.0004718	NA		0.0005339	NA		-0.002474	NA
	-0.0024921	NA		-0.0014755	NA		-0.0005902	NA		-0.0004718	NA		0.0005339	NA		-0.002474	NA
	-0.0024921	NA		-0.0014755	NA		-0.0005902	NA		-0.0004718	NA		0.0005339	NA		-0.002474	NA
	-0.0024921	NA		-0.0014755	NA		-0.0005902	NA		-0.0004718	NA		0.0005339	NA		-0.002474	NA
	-0.0024921	NA		-0.0014755	NA		-0.0005902	NA		-0.0004718	NA		0.0005339	NA		-0.002474	NA
	-0.0024921	NA		-0.0014755	NA		-0.0005902	NA		-0.0004718	NA		0.0005339	NA		-0.002474	NA
	-0.0015203	NA		-0.0014755	NA		-0.0005902	NA		-0.0004718	NA		0.0005339	NA		-0.002474	NA
	-0.0015203	NA		-0.0014755	NA		-0.0005902	NA		-0.0004718	NA		0.0005339	NA		-0.002474	NA
	-0.0015203	NA		-0.0014755	NA		0.0004667	NA		-0.0004718	NA		0.0005339	NA		-0.002474	NA
	-0.0015203	NA		-0.0014755	NA		0.0004667	NA		-0.0004718	NA		0.0005339	NA		-0.002474	NA
	-0.0015203	NA		-0.0014755	NA		0.0004667	NA		-0.0004718	NA		0.0005339	NA		-0.002474	NA
	-0.0015203	NA		-0.0014755	NA		0.0004667	NA		-0.0004718	NA		0.0005339	NA		-0.002474	NA
	-0.0015203	NA		-0.0014755	NA		0.0004667	NA		-0.0004718	NA		0.0005339	NA		-0.002474	NA
	-0.0015203	NA		-0.0014755	NA		0.0004667	NA		-0.0004718	NA		0.0005339	NA		-0.002474	NA
	-0.0015203	NA		-0.0014755	NA		0.0004667	NA		-0.0004718	NA		0.0005339	NA		-0.002474	NA
	-0.0015203	NA		-0.0014755	NA		0.0004667	NA		-0.0004718	NA		0.0005339	NA		-0.002474	NA
	-0.0015203	NA		-0.0014755	NA		0.0004667	NA		0.0005355	NA		0.0005339	NA		-0.002474	NA
	-0.0015203	NA		-0.0014755	NA		0.0004667	NA		0.0005355	NA		0.0005339	NA		-0.002474	NA
	-0.0015203	NA		-0.0014755	NA		0.0004667	NA		0.0005355	NA		0.0005339	NA		-0.002474	NA
	-0.0015203	NA		-0.0004117	NA		0.0004667	NA		0.0005355	NA		0.0005339	NA		-0.002474	NA
	-0.0015203	NA		-0.0004117	NA		0.0004667	NA		0.0005355	NA		0.0005339	NA		-0.002474	NA
	-0.0015203	NA		-0.0004117	NA		0.0004667	NA		0.0005355	NA		0.0005339	NA		-0.002474	NA
	-0.0015203	NA		-0.0004117	NA		0.0004667	NA		0.0005355	NA		0.0005339	NA		-0.001439	NA
	-0.0015203	NA		-0.0004117	NA		0.0004667	NA		0.0005355	NA		0.0005339	NA		-0.001439	NA
	-0.0015203	NA		-0.0004117	NA		0.0004667	NA		0.0005355	NA		0.0005339	NA		-0.001439	NA
	-0.0015203	NA		-0.0004117	NA		0.0004667	NA		0.0005355	NA		0.0005339	NA		-0.001439	NA
	-0.0015203	NA		-0.0004117	NA		0.0004667	NA		0.0005355	NA		0.0005339	NA		-0.001439	NA
	-0.0015203	NA		-0.0004117	NA		0.0004667	NA		0.0005355	NA		0.0005339	NA		-0.001439	NA
	-0.0015203	NA		-0.0004117	NA		0.0004667	NA		0.0005355	NA		0.0005339	NA		-0.001439	NA
	-0.0015203	NA		-0.0004117	NA		0.0004667	NA		0.0005355	NA		0.0005339	NA		-0.001439	NA
	-0.0015203	NA		-0.0004117	NA		0.0004667	NA		0.0005355	NA		0.001437	NA		-0.001439	NA
	-0.0015203	NA		-0.0004117	NA		0.0004667	NA		0.0005355	NA		0.001437	NA		-0.001439	NA
	-0.0015203	NA		-0.0004117	NA		0.0004667	NA		0.0005355	NA		0.001437	NA		-0.001439	NA
	-0.0015203	NA		-0.0004117	NA		0.0004667	NA		0.0005355	NA		0.001437	NA		-0.001439	NA
	-0.0015203	NA		-0.0004117	NA		0.0004667	NA		0.0005355	NA		0.001437	NA		-0.001439	NA
	-0.0005447	NA		-0.0004117	NA		0.0015046	NA		0.0005355	NA		0.001437	NA		-0.001439	NA
	-0.0005447	NA		-0.0004117	NA		0.0015046	NA		0.0005355	NA		0.001437	NA		-0.001439	NA
	-0.0005447	NA		-0.0004117	NA		0.0015046	NA		0.0005355	NA		0.001437	NA		-0.001439	NA
	-0.0005447	NA		-0.0004117	NA		0.0015046	NA		0.0005355	NA		0.001437	NA		-0.001439	NA
	-0.0005447	NA		-0.0004117	NA		0.0015046	NA		0.0005355	NA		0.001437	NA		-0.001439	NA
	-0.0005447	NA		-0.0004117	NA		0.0015046	NA		0.0005355	NA		0.001437	NA		-0.001439	NA
	-0.0005447	NA		-0.0004117	NA		0.0015046	NA		0.0005355	NA		0.001437	NA		-0.001439	NA
	-0.0005447	NA		-0.0004117	NA		0.0015046	NA		0.0005355	NA		0.001437	NA		-0.001439	NA
	-0.0005447	NA		-0.0004117	NA		0.0015046	NA		0.0015267	NA		0.001437	NA		-0.001439	NA
	-0.0005447	NA		-0.0004117	NA		0.0015046	NA		0.0015267	NA		0.001437	NA		-0.001439	NA
	-0.0005447	NA		-0.0004117	NA		0.0015046	NA		0.0015267	NA		0.001437	NA		-0.000505	NA
	-0.0005447	NA		-0.0004117	NA		0.0015046	NA		0.0015267	NA		0.001437	NA		-0.000505	NA
	-0.0005447	NA		0.0005044	NA		0.0015046	NA		0.0015267	NA		0.001437	NA		-0.000505	NA
	-0.0005447	NA		0.0005044	NA		0.0015046	NA		0.0015267	NA		0.001437	NA		-0.000505	NA
	-0.0005447	NA		0.0005044	NA		0.0015046	NA		0.0015267	NA		0.001437	NA		-0.000505	NA
	-0.0005447	NA		0.0005044	NA		0.0015046	NA		0.0015267	NA		0.001437	NA		-0.000505	NA
	-0.0005447	NA		0.0005044	NA		0.0015046	NA		0.0015267	NA		0.001437	NA		-0.000505	NA
	-0.0005447	NA		0.0005044	NA		0.0015046	NA		0.0015267	NA		0.001437	NA		-0.000505	NA
	-0.0005447	NA		0.0005044	NA		0.0015046	NA		0.0015267	NA		0.001437	NA		-0.000505	NA
	-0.0005447	NA		0.0005044	NA		0.0015046	NA		0.0015267	NA		0.001437	NA		-0.000505	NA
	-0.0005447	NA		0.0005044	NA		0.0015046	NA		0.0015267	NA		0.001437	NA		-0.000505	NA
	-0.0005447	NA		0.0005044	NA		0.0015046	NA		0.0015267	NA		0.001437	NA		-0.000505	NA
	-0.0005447	NA		0.0005044	NA		0.0015046	NA		0.0015267	NA		0.001437	NA		-0.000505	NA
	-0.0005447	NA		0.0005044	NA		0.0015046	NA		0.0015267	NA		0.001437	NA		0.000502	NA
	-0.0005447	NA		0.0005044	NA		0.0015046	NA		0.0015267	NA		0.001437	NA		0.000502	NA
	-0.0005447	NA		0.0005044	NA		0.0015046	NA		0.0015267	NA		0.001437	NA		0.000502	NA
	-0.0005447	NA		0.0005044	NA		0.0015046	NA		0.0015267	NA		0.001437	NA		0.000502	NA
	-0.0005447	NA		0.0005044	NA		0.0015046	NA		0.0015267	NA		0.001437	NA		0.000502	NA
	-0.0005447	NA		0.0005044	NA		0.0015046	NA		0.0015267	NA		0.001437	NA		0.000502	NA
	0.0005046	NA		0.0005044	NA		0.0015046	NA		0.0015267	NA		0.0024704	NA		0.000502	NA
	0.0005046	NA		0.0005044	NA		0.0015046	NA		0.0015267	NA		0.0024704	NA		0.000502	NA
	0.0005046	NA		0.0005044	NA		0.0015046	NA		0.0015267	NA		0.0024704	NA		0.000502	NA
	0.0005046	NA		0.0005044	NA		0.0015046	NA		0.0015267	NA		0.0024704	NA		0.000502	NA
	0.0005046	NA		0.0005044	NA		0.0025075	NA		0.0015267	NA		0.0024704	NA		0.000502	NA
	0.0005046	NA		0.0005044	NA		0.0025075	NA		0.0015267	NA		0.0024704	NA		0.000502	NA
	0.0005046	NA		0.0005044	NA		0.0025075	NA		0.0015267	NA		0.0024704	NA		0.000502	NA
	0.0005046	NA		0.0005044	NA		0.0025075	NA		0.0015267	NA		0.0024704	NA		0.000502	NA
	0.0005046	NA		0.0005044	NA		0.0025075	NA		0.0015267	NA		0.0024704	NA		0.000502	NA
	0.0005046	NA		0.0005044	NA		0.0025075	NA		0.0015267	NA		0.0024704	NA		0.000502	NA
	0.0005046	NA		0.0005044	NA		0.0025075	NA		0.0015267	NA		0.0024704	NA		0.000502	NA
	0.0005046	NA		0.0005044	NA		0.0025075	NA		0.0015267	NA		0.0024704	NA		0.000502	NA
	0.0005046	NA		0.0005044	NA		0.0025075	NA		0.0024554	NA		0.0024704	NA		0.000502	NA
	0.0005046	NA		0.0005044	NA		0.0025075	NA		0.0024554	NA		0.0024704	NA		0.000502	NA
	0.0005046	NA		0.0005044	NA		0.0025075	NA		0.0024554	NA		0.0024704	NA		0.000502	NA
	0.0005046	NA		0.0005044	NA		0.0025075	NA		0.0024554	NA		0.0024704	NA		0.000502	NA
	0.0005046	NA		0.0014704	NA		0.0025075	NA		0.0024554	NA		0.0024704	NA		0.000502	NA
	0.0005046	NA		0.0014704	NA		0.0025075	NA		0.0024554	NA		0.0024704	NA		0.000502	NA
	0.0005046	NA		0.0014704	NA		0.0025075	NA		0.0024554	NA		0.0024704	NA		0.000502	NA
	0.0005046	NA		0.0014704	NA		0.0025075	NA		0.0024554	NA		0.0024704	NA		0.000502	NA
	0.0005046	NA		0.0014704	NA		0.0025075	NA		0.0024554	NA		0.0024704	NA		0.000502	NA
	0.0005046	NA		0.0014704	NA		0.0025075	NA		0.0024554	NA		0.0024704	NA		0.001486	NA
	0.0005046	NA		0.0014704	NA		0.0025075	NA		0.0024554	NA		0.0024704	NA		0.001486	NA
	0.0005046	NA		0.0014704	NA		0.0025075	NA		0.0024554	NA		0.0024704	NA		0.001486	NA
	0.0005046	NA		0.0014704	NA		0.0025075	NA		0.0024554	NA		0.0024704	NA		0.001486	NA
	0.0015133	NA		0.0014704	NA		0.0025075	NA		0.0024554	NA		0.0024704	NA		0.001486	NA
	0.0015133	NA		0.0014704	NA		0.0025075	NA		0.0024554	NA		0.0024704	NA		0.001486	NA
	0.0015133	NA		0.0014704	NA		0.0025075	NA		0.0024554	NA		0.0024704	NA		0.001486	NA
	0.0015133	NA		0.0014704	NA		0.0025075	NA		0.0024554	NA		0.0024704	NA		0.001486	NA
	0.0015133	NA		0.0014704	NA		0.0025075	NA		0.0024554	NA		0.0024704	NA		0.001486	NA
	0.0015133	NA		0.0014704	NA		0.0025075	NA		0.0024554	NA		0.0024704	NA		0.001486	NA
	0.0015133	NA		0.0014704	NA		0.0025075	NA		0.0024554	NA		0.0024704	NA		0.001486	NA
	0.0015133	NA		0.0014704	NA		0.0025075	NA		0.0024554	NA		0.0024704	NA		0.001486	NA
	0.0015133	NA		0.0014704	NA		0.0025075	NA		0.0024554	NA		0.0024704	NA		0.001486	NA
	0.0015133	NA		0.0014704	NA		0.0025075	NA		0.0024554	NA		0.0024704	NA		0.001486	NA
	0.0015133	NA		0.0014704	NA		0.0025075	NA		0.0024554	NA		0.0034818	NA		0.001486	NA
	0.0015133	NA		0.0014704	NA		0.0025075	NA		0.0024554	NA		0.0034818	NA		0.001486	NA
	0.0015133	NA		0.0014704	NA		0.0025075	NA		0.0024554	NA		0.0034818	NA		0.001486	NA
	0.0015133	NA		0.0014704	NA		0.0025075	NA		0.0024554	NA		0.0034818	NA		0.002646	NA
	0.0015133	NA		0.0014704	NA		0.0025075	NA		0.0034763	NA		0.0034818	NA		0.002646	NA
	0.0015133	NA		0.0014704	NA		0.0025075	NA		0.0034763	NA		0.0034818	NA		0.002646	NA
	0.0015133	NA		0.0014704	NA		0.0025075	NA		0.0034763	NA		0.0034818	NA		0.002646	NA
	0.0015133	NA		0.0014704	NA		0.0035217	NA		0.0034763	NA		0.0034818	NA		0.002646	NA
	0.0015133	NA		0.0014704	NA		0.0035217	NA		0.0034763	NA		0.0034818	NA		0.002646	NA
	0.0015133	NA		0.0014704	NA		0.0035217	NA		0.0034763	NA		0.0034818	NA		0.002646	NA
	0.0015133	NA		0.0014704	NA		0.0035217	NA		0.0034763	NA		0.0034818	NA		0.002646	NA
	0.0015133	NA		0.0014704	NA		0.0035217	NA		0.0034763	NA		0.0034818	NA		0.002646	NA
	0.0015133	NA		0.0014704	NA		0.0035217	NA		0.0034763	NA		0.0034818	NA		0.002646	NA
	0.0015133	NA		0.0014704	NA		0.0035217	NA		0.0034763	NA		0.0034818	NA		0.002646	NA
	0.0015133	NA		0.0026336	NA		0.0035217	NA		0.0034763	NA		0.0034818	NA		0.002646	NA
	0.0015133	NA		0.0026336	NA		0.0035217	NA		0.0034763	NA		0.0034818	NA		0.002646	NA
	0.0015133	NA		0.0026336	NA		0.0035217	NA		0.0034763	NA		0.0034818	NA		0.002646	NA
	0.0015133	NA		0.0026336	NA		0.0035217	NA		0.0034763	NA		0.0034818	NA		0.002646	NA
	0.0015133	NA		0.0026336	NA		0.0035217	NA		0.0034763	NA		0.0034818	NA		0.002646	NA
	0.0024974	NA		0.0026336	NA		0.0035217	NA		0.0034763	NA		0.0034818	NA		0.002646	NA
	0.0024974	NA		0.0026336	NA		0.0035217	NA		0.0034763	NA		0.0034818	NA		0.002646	NA
	0.0024974	NA		0.0026336	NA		0.0035217	NA		0.0034763	NA		0.0034818	NA		0.002646	NA
	0.0024974	NA		0.0026336	NA		0.0035217	NA		0.0034763	NA		0.0034818	NA		0.002646	NA
	0.0024974	NA		0.0026336	NA		0.0035217	NA		0.0034763	NA		0.0034818	NA		0.002646	NA
	0.0024974	NA		0.0026336	NA		0.0035217	NA		0.0034763	NA		0.0034818	NA		0.003481	NA
	0.0024974	NA		0.0026336	NA		0.0035217	NA		0.0034763	NA		0.0034818	NA		0.003481	NA
	0.0024974	NA		0.0026336	NA		0.0035217	NA		0.0034763	NA		0.0034818	NA		0.003481	NA
	0.0024974	NA		0.0026336	NA		0.0035217	NA		0.0034763	NA		0.0034818	NA		0.003481	NA
	0.0024974	NA		0.0026336	NA		0.0035217	NA		0.0034763	NA		0.0034818	NA		0.003481	NA
	0.0024974	NA		0.0026336	NA		0.0035217	NA		0.0034763	NA		0.0034818	NA		0.003481	NA
	0.0024974	NA		0.0026336	NA		0.0035217	NA		0.0034763	NA		0.0034818	NA		0.003481	NA
	0.0024974	NA		0.0026336	NA		0.0035217	NA		0.0034763	NA		0.0034818	NA		0.003481	NA
	0.0024974	NA		0.0026336	NA		0.0035217	NA		0.0034763	NA		0.0034818	NA		0.003481	NA
	0.0024974	NA		0.0026336	NA		0.0035217	NA		0.0034763	NA		0.0034818	NA		0.003481	NA
	0.0024974	NA		0.0026336	NA		0.0035217	NA		0.0034763	NA		0.0034818	NA		0.003481	NA
	0.0024974	NA		0.0026336	NA		0.0035217	NA		0.0034763	NA		0.0045335	NA		0.003481	NA
	0.0024974	NA		0.0026336	NA		0.0035217	NA		0.0044729	NA		0.0045335	NA		0.003481	NA
	0.0024974	NA		0.0026336	NA		0.0035217	NA		0.0044729	NA		0.0045335	NA		0.003481	NA
	0.0024974	NA		0.0035206	NA		0.0035217	NA		0.0044729	NA		0.0045335	NA		0.003481	NA
	0.0024974	NA		0.0035206	NA		0.0035217	NA		0.0044729	NA		0.0045335	NA		0.003481	NA
	0.0035085	NA		0.0035206	NA		0.0035217	NA		0.0044729	NA		0.0045335	NA		0.003481	NA
	0.0035085	NA		0.0035206	NA		0.0035217	NA		0.0044729	NA		0.0045335	NA		0.003481	NA
	0.0035085	NA		0.0035206	NA		0.0035217	NA		0.0044729	NA		0.0045335	NA		0.003481	NA
	0.0035085	NA		0.0035206	NA		0.0035217	NA		0.0044729	NA		0.0045335	NA		0.003481	NA
	0.0035085	NA		0.0035206	NA		0.0035217	NA		0.0044729	NA		0.0045335	NA		0.003481	NA
	0.0035085	NA		0.0035206	NA		0.0035217	NA		0.0044729	NA		0.0045335	NA		0.00441	NA
	0.0035085	NA		0.0035206	NA		0.0035217	NA		0.0044729	NA		0.0045335	NA		0.00441	NA
	0.0035085	NA		0.0035206	NA		0.0035217	NA		0.0044729	NA		0.0045335	NA		0.00441	NA
	0.0035085	NA		0.0035206	NA		0.0046079	NA		0.0044729	NA		0.0045335	NA		0.00441	NA
	0.0035085	NA		0.0035206	NA		0.0046079	NA		0.0044729	NA		0.0045335	NA		0.00441	NA
	0.0035085	NA		0.0035206	NA		0.0046079	NA		0.0044729	NA		0.0045335	NA		0.00441	NA
	0.0035085	NA		0.0035206	NA		0.0046079	NA		0.0044729	NA		0.0045335	NA		0.00441	NA
	0.0035085	NA		0.0035206	NA		0.0046079	NA		0.0044729	NA		0.0045335	NA		0.00441	NA
	0.0035085	NA		0.0035206	NA		0.0046079	NA		0.0044729	NA		0.0045335	NA		0.00441	NA
	0.0035085	NA		0.0035206	NA		0.0046079	NA		0.0044729	NA		0.0045335	NA		0.00441	NA
	0.0035085	NA		0.0035206	NA		0.0046079	NA		0.0044729	NA		0.0045335	NA		0.00441	NA
	0.0035085	NA		0.0035206	NA		0.0046079	NA		0.0044729	NA		0.0045335	NA		0.00441	NA
	0.0035085	NA		0.0035206	NA		0.0046079	NA		0.0044729	NA		0.0045335	NA		0.00441	NA
	0.0035085	NA		0.0035206	NA		0.0046079	NA		0.0044729	NA		0.0045335	NA		0.00441	NA
	0.0035085	NA		0.0035206	NA		0.0046079	NA		0.0044729	NA		0.0045335	NA		0.00441	NA
	0.0035085	NA		0.0035206	NA		0.0046079	NA		0.0044729	NA		0.0045335	NA		0.00441	NA
	0.0035085	NA		0.0035206	NA		0.0046079	NA		0.0044729	NA		0.0045335	NA		0.00441	NA
	0.0035085	NA		0.0035206	NA		0.0046079	NA		0.0044729	NA		0.0045335	NA		0.00441	NA
	0.0035085	NA		0.0035206	NA		0.0046079	NA		0.0044729	NA		0.0045335	NA		0.00441	NA
	0.0035085	NA		0.0035206	NA		0.0046079	NA		0.0044729	NA		0.0045335	NA		0.00441	NA
	0.0035085	NA		0.0035206	NA		0.0046079	NA		0.0044729	NA		0.0045335	NA		0.005421	NA
	0.0044867	NA		0.0045492	NA		0.0046079	NA		0.0044729	NA		0.0045335	NA		0.005421	NA
	0.0044867	NA		0.0045492	NA		0.0046079	NA		0.0044729	NA		0.0045335	NA		0.005421	NA
	0.0044867	NA		0.0045492	NA		0.0046079	NA		0.005574	NA		0.0045335	NA		0.005421	NA
	0.0044867	NA		0.0045492	NA		0.0046079	NA		0.005574	NA		0.0045335	NA		0.005421	NA
	0.0044867	NA		0.0045492	NA		0.0046079	NA		0.005574	NA		0.0045335	NA		0.005421	NA
	0.0044867	NA		0.0045492	NA		0.0054191	NA		0.005574	NA		0.0045335	NA		0.005421	NA
	0.0044867	NA		0.0045492	NA		0.0054191	NA		0.005574	NA		0.0045335	NA		0.005421	NA
	0.0044867	NA		0.0045492	NA		0.0054191	NA		0.005574	NA		0.0045335	NA		0.005421	NA
	0.0044867	NA		0.0045492	NA		0.0054191	NA		0.005574	NA		0.0045335	NA		0.005421	NA
	0.0044867	NA		0.0045492	NA		0.0054191	NA		0.005574	NA		0.0045335	NA		0.005421	NA
	0.0044867	NA		0.0045492	NA		0.0054191	NA		0.005574	NA		0.0045335	NA		0.005421	NA
	0.0044867	NA		0.0045492	NA		0.0054191	NA		0.005574	NA		0.0045335	NA		0.005421	NA
	0.0044867	NA		0.0045492	NA		0.0054191	NA		0.005574	NA		0.0045335	NA		0.005421	NA
	0.0044867	NA		0.0045492	NA		0.0054191	NA		0.005574	NA		0.0045335	NA		0.005421	NA
	0.0044867	NA		0.0045492	NA		0.0054191	NA		0.005574	NA		0.0054498	NA		0.005421	NA
	0.0044867	NA		0.0045492	NA		0.0054191	NA		0.005574	NA		0.0054498	NA		0.005421	NA
	0.0044867	NA		0.0045492	NA		0.0054191	NA		0.005574	NA		0.0054498	NA		0.005421	NA
	0.0044867	NA		0.0045492	NA		0.0054191	NA		0.005574	NA		0.0054498	NA		0.005421	NA
	0.0044867	NA		0.0045492	NA		0.0054191	NA		0.005574	NA		0.0054498	NA		0.005421	NA
	0.0044867	NA		0.0053904	NA		0.0054191	NA		0.005574	NA		0.0054498	NA		0.005421	NA
	0.0055024	NA		0.0053904	NA		0.0054191	NA		0.005574	NA		0.0054498	NA		0.005421	NA
	0.0055024	NA		0.0053904	NA		0.0054191	NA		0.005574	NA		0.0054498	NA		0.005421	NA
	0.0055024	NA		0.0053904	NA		0.0054191	NA		0.005574	NA		0.0054498	NA		0.005421	NA
	0.0055024	NA		0.0053904	NA		0.0054191	NA		0.005574	NA		0.0054498	NA		0.005421	NA
	0.0055024	NA		0.0053904	NA		0.0054191	NA		0.005574	NA		0.0054498	NA		0.005421	NA
	0.0055024	NA		0.0053904	NA		0.0054191	NA		0.005574	NA		0.0054498	NA		0.005421	NA
	0.0055024	NA		0.0053904	NA		0.0054191	NA		0.005574	NA		0.0054498	NA		0.005421	NA
	0.0055024	NA		0.0053904	NA		0.0054191	NA		0.005574	NA		0.0054498	NA		0.005421	NA
	0.0055024	NA		0.0053904	NA		0.0054191	NA		0.005574	NA		0.0054498	NA		0.005421	NA
	0.0055024	NA		0.0053904	NA		0.0054191	NA		0.005574	NA		0.0054498	NA		0.005421	NA
	0.0055024	NA		0.0053904	NA		0.0054191	NA		0.005574	NA		0.0054498	NA		0.005421	NA
	0.0055024	NA		0.0053904	NA		0.0054191	NA		0.005574	NA		0.0054498	NA		0.006482	NA
	0.0055024	NA		0.0053904	NA		0.0054191	NA		0.005574	NA		0.0054498	NA		0.006482	NA
	0.0055024	NA		0.0053904	NA		0.0054191	NA		0.006513	NA		0.0054498	NA		0.006482	NA
	0.0055024	NA		0.0053904	NA		0.0054191	NA		0.006513	NA		0.0054498	NA		0.006482	NA
	0.0055024	NA		0.0053904	NA		0.0064639	NA		0.006513	NA		0.0054498	NA		0.006482	NA
	0.0055024	NA		0.0053904	NA		0.0064639	NA		0.006513	NA		0.0054498	NA		0.006482	NA
	0.0055024	NA		0.0053904	NA		0.0064639	NA		0.006513	NA		0.0054498	NA		0.006482	NA
	0.0055024	NA		0.0053904	NA		0.0064639	NA		0.006513	NA		0.0054498	NA		0.006482	NA
	0.0055024	NA		0.0053904	NA		0.0064639	NA		0.006513	NA		0.0054498	NA		0.006482	NA
	0.0064664	NA		0.0053904	NA		0.0064639	NA		0.006513	NA		0.0054498	NA		0.006482	NA
	0.0064664	NA		0.0053904	NA		0.0064639	NA		0.006513	NA		0.0054498	NA		0.006482	NA
	0.0064664	NA		0.0053904	NA		0.0064639	NA		0.006513	NA		0.0054498	NA		0.006482	NA
	0.0064664	NA		0.0053904	NA		0.0064639	NA		0.006513	NA		0.0054498	NA		0.006482	NA
	0.0064664	NA		0.0053904	NA		0.0064639	NA		0.006513	NA		0.0054498	NA		0.006482	NA
	0.0064664	NA		0.0053904	NA		0.0064639	NA		0.006513	NA		0.0054498	NA		0.006482	NA
	0.0064664	NA		0.0053904	NA		0.0064639	NA		0.006513	NA		0.0054498	NA		0.006482	NA
	0.0064664	NA		0.0053904	NA		0.0064639	NA		0.006513	NA		0.0064863	NA		0.006482	NA
	0.0064664	NA		0.0053904	NA		0.0064639	NA		0.006513	NA		0.0064863	NA		0.006482	NA
	0.0064664	NA		0.0053904	NA		0.0064639	NA		0.006513	NA		0.0064863	NA		0.006482	NA
	0.0064664	NA		0.0053904	NA		0.0064639	NA		0.006513	NA		0.0064863	NA		0.007322	NA
	0.0064664	NA		0.0065274	NA		0.0064639	NA		0.006513	NA		0.0064863	NA		0.007322	NA
	0.0064664	NA		0.0065274	NA		0.0064639	NA		0.006513	NA		0.0064863	NA		0.007322	NA
	0.0064664	NA		0.0065274	NA		0.0064639	NA		0.006513	NA		0.0064863	NA		0.007322	NA
	0.0064664	NA		0.0065274	NA		0.0064639	NA		0.006513	NA		0.0064863	NA		0.007322	NA
	0.0064664	NA		0.0065274	NA		0.0064639	NA		0.006513	NA		0.0064863	NA		0.007322	NA
	0.0064664	NA		0.0065274	NA		0.0064639	NA		0.0074617	NA		0.0064863	NA		0.007322	NA
	0.0064664	NA		0.0065274	NA		0.0075837	NA		0.0074617	NA		0.0064863	NA		0.007322	NA
	0.0064664	NA		0.0065274	NA		0.0075837	NA		0.0074617	NA		0.0064863	NA		0.007322	NA
	0.0075067	NA		0.0065274	NA		0.0075837	NA		0.0074617	NA		0.0064863	NA		0.007322	NA
	0.0075067	NA		0.0065274	NA		0.0075837	NA		0.0074617	NA		0.0064863	NA		0.007322	NA
	0.0075067	NA		0.0065274	NA		0.0075837	NA		0.0074617	NA		0.0064863	NA		0.007322	NA
	0.0075067	NA		0.0065274	NA		0.0075837	NA		0.0074617	NA		0.0064863	NA		0.007322	NA
	0.0075067	NA		0.0065274	NA		0.0075837	NA		0.0074617	NA		0.0064863	NA		0.007322	NA
	0.0075067	NA		0.0065274	NA		0.0075837	NA		0.0074617	NA		0.0064863	NA		0.007322	NA
	0.0075067	NA		0.0065274	NA		0.0075837	NA		0.0074617	NA		0.0064863	NA		0.007322	NA
	0.0075067	NA		0.0065274	NA		0.0075837	NA		0.0074617	NA		0.0064863	NA		0.007322	NA
	0.0075067	NA		0.0065274	NA		0.0075837	NA		0.0074617	NA		0.0064863	NA		0.007322	NA
	0.0075067	NA		0.0065274	NA		0.0075837	NA		0.0074617	NA		0.0064863	NA		0.007322	NA
	0.0075067	NA		0.0065274	NA		0.0075837	NA		0.0074617	NA		0.0064863	NA		0.007322	NA
	0.0075067	NA		0.0065274	NA		0.0075837	NA		0.0074617	NA		0.0064863	NA		0.008529	NA
	0.0075067	NA		0.0065274	NA		0.0075837	NA		0.0074617	NA		0.0074835	NA		0.008529	NA
	0.0075067	NA		0.0065274	NA		0.0075837	NA		0.0074617	NA		0.0074835	NA		0.008529	NA
	0.0075067	NA		0.0065274	NA		0.0075837	NA		0.0074617	NA		0.0074835	NA		0.008529	NA
	0.0075067	NA		0.0065274	NA		0.0075837	NA		0.0074617	NA		0.0074835	NA		0.008529	NA
	0.0075067	NA		0.0065274	NA		0.0075837	NA		0.0074617	NA		0.0074835	NA		0.008529	NA
	0.0075067	NA		0.0065274	NA		0.0075837	NA		0.0074617	NA		0.0074835	NA		0.008529	NA
	0.0075067	NA		0.0065274	NA		0.0075837	NA		0.0074617	NA		0.0074835	NA		0.008529	NA
	0.0075067	NA		0.0065274	NA		0.0075837	NA		0.0074617	NA		0.0074835	NA		0.008529	NA
	0.0075067	NA		0.0065274	NA		0.0084208	NA		0.0074617	NA		0.0074835	NA		0.008529	NA
	0.0075067	NA		0.0065274	NA		0.0084208	NA		0.0074617	NA		0.0074835	NA		0.008529	NA
	0.0075067	NA		0.0075163	NA		0.0084208	NA		0.0074617	NA		0.0074835	NA		0.008529	NA
	0.0075067	NA		0.0075163	NA		0.0084208	NA		0.0074617	NA		0.0074835	NA		0.008529	NA
	0.0075067	NA		0.0075163	NA		0.0084208	NA		0.0074617	NA		0.0074835	NA		0.008529	NA
	0.0075067	NA		0.0075163	NA		0.0084208	NA		0.0074617	NA		0.0074835	NA		0.008529	NA
	0.0075067	NA		0.0075163	NA		0.0084208	NA		0.008537	NA		0.0074835	NA		0.008529	NA
	0.0075067	NA		0.0075163	NA		0.0084208	NA		0.008537	NA		0.0074835	NA		0.008529	NA
	0.0075067	NA		0.0075163	NA		0.0084208	NA		0.008537	NA		0.0074835	NA		0.008529	NA
	0.0085286	NA		0.0075163	NA		0.0084208	NA		0.008537	NA		0.0074835	NA		0.008529	NA
	0.0085286	NA		0.0075163	NA		0.0084208	NA		0.008537	NA		0.0074835	NA		0.008529	NA
	0.0085286	NA		0.0075163	NA		0.0084208	NA		0.008537	NA		0.0074835	NA		0.008529	NA
	0.0085286	NA		0.0075163	NA		0.0084208	NA		0.008537	NA		0.0074835	NA		0.008529	NA
	0.0085286	NA		0.0075163	NA		0.0084208	NA		0.008537	NA		0.0074835	NA		0.008529	NA
	0.0085286	NA		0.0075163	NA		0.0084208	NA		0.008537	NA		0.0074835	NA		0.008529	NA
	0.0085286	NA		0.0075163	NA		0.0084208	NA		0.008537	NA		0.0074835	NA		0.009414	NA
	0.0085286	NA		0.0075163	NA		0.0084208	NA		0.008537	NA		0.0074835	NA		0.009414	NA
	0.0085286	NA		0.0075163	NA		0.0084208	NA		0.008537	NA		0.0074835	NA		0.009414	NA
	0.0085286	NA		0.0075163	NA		0.0084208	NA		0.008537	NA		0.0074835	NA		0.009414	NA
	0.0085286	NA		0.0075163	NA		0.0084208	NA		0.008537	NA		0.0074835	NA		0.009414	NA
	0.0085286	NA		0.0075163	NA		0.0084208	NA		0.008537	NA		0.0074835	NA		0.009414	NA
	0.0085286	NA		0.0075163	NA		0.0084208	NA		0.008537	NA		0.0074835	NA		0.009414	NA
	0.0085286	NA		0.0075163	NA		0.0094149	NA		0.008537	NA		0.0074835	NA		0.009414	NA
	0.0085286	NA		0.0075163	NA		0.0094149	NA		0.008537	NA		0.0074835	NA		0.009414	NA
	0.0085286	NA		0.0075163	NA		0.0094149	NA		0.008537	NA		0.0074835	NA		0.009414	NA
	0.0085286	NA		0.0075163	NA		0.0094149	NA		0.0094321	NA		0.0074835	NA		0.009414	NA
	0.0085286	NA		0.0075163	NA		0.0094149	NA		0.0094321	NA		0.0074835	NA		0.009414	NA
	0.0085286	NA		0.0075163	NA		0.0094149	NA		0.0094321	NA		0.0074835	NA		0.009414	NA
	0.0085286	NA		0.0084286	NA		0.0094149	NA		0.0094321	NA		0.0074835	NA		0.009414	NA
	0.0085286	NA		0.0084286	NA		0.0094149	NA		0.0094321	NA		0.0074835	NA		0.009414	NA
	0.0085286	NA		0.0084286	NA		0.0094149	NA		0.0094321	NA		0.0074835	NA		0.009414	NA
	0.0085286	NA		0.0084286	NA		0.0094149	NA		0.0094321	NA		0.0074835	NA		0.009414	NA
	0.0085286	NA		0.0084286	NA		0.0094149	NA		0.0094321	NA		0.0084163	NA		0.009414	NA
	0.0085286	NA		0.0084286	NA		0.0094149	NA		0.0094321	NA		0.0084163	NA		0.010448	NA
	0.0085286	NA		0.0084286	NA		0.0094149	NA		0.0094321	NA		0.0084163	NA		0.010448	NA
	0.0095302	NA		0.0084286	NA		0.0094149	NA		0.0094321	NA		0.0084163	NA		0.010448	NA
	0.0095302	NA		0.0084286	NA		0.0094149	NA		0.0094321	NA		0.0084163	NA		0.010448	NA
	0.0095302	NA		0.0084286	NA		0.0094149	NA		0.0094321	NA		0.0084163	NA		0.010448	NA
	0.0095302	NA		0.0084286	NA		0.0094149	NA		0.0094321	NA		0.0084163	NA		0.010448	NA
	0.0095302	NA		0.0084286	NA		0.0094149	NA		0.0094321	NA		0.0084163	NA		0.010448	NA
	0.0095302	NA		0.0084286	NA		0.0094149	NA		0.0094321	NA		0.0084163	NA		0.010448	NA
	0.0095302	NA		0.0084286	NA		0.0094149	NA		0.0094321	NA		0.0084163	NA		0.010448	NA
	0.0095302	NA		0.0084286	NA		0.0094149	NA		0.0094321	NA		0.0084163	NA		0.010448	NA
	0.0095302	NA		0.0084286	NA		0.0094149	NA		0.0094321	NA		0.0084163	NA		0.010448	NA
	0.0095302	NA		0.0084286	NA		0.0094149	NA		0.0094321	NA		0.0084163	NA		0.010448	NA
	0.0095302	NA		0.0084286	NA		0.0094149	NA		0.0094321	NA		0.0084163	NA		0.010448	NA
	0.0095302	NA		0.0084286	NA		0.0104454	NA		0.0094321	NA		0.0084163	NA		0.010448	NA
	0.0095302	NA		0.0084286	NA		0.0104454	NA		0.0094321	NA		0.0084163	NA		0.010448	NA
	0.0095302	NA		0.0084286	NA		0.0104454	NA		0.0094321	NA		0.0084163	NA		0.010448	NA
	0.0095302	NA		0.0084286	NA		0.0104454	NA		0.0094321	NA		0.0084163	NA		0.010448	NA
	0.0095302	NA		0.0084286	NA		0.0104454	NA		0.0094321	NA		0.0084163	NA		0.011447	NA
	0.0095302	NA		0.0084286	NA		0.0104454	NA		0.0094321	NA		0.0084163	NA		0.011447	NA
	0.0095302	NA		0.0095406	NA		0.0104454	NA		0.0104483	NA		0.0084163	NA		0.011447	NA
	0.0095302	NA		0.0095406	NA		0.0104454	NA		0.0104483	NA		0.0084163	NA		0.011447	NA
	0.0095302	NA		0.0095406	NA		0.0104454	NA		0.0104483	NA		0.0084163	NA		0.011447	NA
	0.0095302	NA		0.0095406	NA		0.0104454	NA		0.0104483	NA		0.0084163	NA		0.011447	NA
	0.0095302	NA		0.0095406	NA		0.0104454	NA		0.0104483	NA		0.0084163	NA		0.011447	NA
	0.0095302	NA		0.0095406	NA		0.0104454	NA		0.0104483	NA		0.0084163	NA		0.011447	NA
	0.0095302	NA		0.0095406	NA		0.0104454	NA		0.0104483	NA		0.0095434	NA		0.011447	NA
	0.0095302	NA		0.0095406	NA		0.0104454	NA		0.0104483	NA		0.0095434	NA		0.011447	NA
	0.0105774	NA		0.0095406	NA		0.0104454	NA		0.0104483	NA		0.0095434	NA		0.011447	NA
	0.0105774	NA		0.0095406	NA		0.0104454	NA		0.0104483	NA		0.0095434	NA		0.011447	NA
	0.0105774	NA		0.0095406	NA		0.0104454	NA		0.0104483	NA		0.0095434	NA		0.011447	NA
	0.0105774	NA		0.0095406	NA		0.0104454	NA		0.0104483	NA		0.0095434	NA		0.011447	NA
	0.0105774	NA		0.0095406	NA		0.0104454	NA		0.0104483	NA		0.0095434	NA		0.012479	NA
	0.0105774	NA		0.0095406	NA		0.0104454	NA		0.0104483	NA		0.0095434	NA		0.012479	NA
	0.0105774	NA		0.0095406	NA		0.0104454	NA		0.0104483	NA		0.0095434	NA		0.012479	NA
	0.0105774	NA		0.0095406	NA		0.011398	NA		0.0104483	NA		0.0095434	NA		0.012479	NA
	0.0105774	NA		0.0095406	NA		0.011398	NA		0.0104483	NA		0.0095434	NA		0.012479	NA
	0.0105774	NA		0.0095406	NA		0.011398	NA		0.0104483	NA		0.0095434	NA		0.012479	NA
	0.0105774	NA		0.0095406	NA		0.011398	NA		0.0104483	NA		0.0095434	NA		0.012479	NA
	0.0105774	NA		0.0095406	NA		0.011398	NA		0.0104483	NA		0.0095434	NA		0.012479	NA
	0.0105774	NA		0.0105542	NA		0.011398	NA		0.0104483	NA		0.0095434	NA		0.012479	NA
	0.0105774	NA		0.0105542	NA		0.011398	NA		0.0104483	NA		0.0095434	NA		0.012479	NA
	0.0105774	NA		0.0105542	NA		0.011398	NA		0.0104483	NA		0.0095434	NA		0.012479	NA
	0.0105774	NA		0.0105542	NA		0.011398	NA		0.0104483	NA		0.0095434	NA		0.012479	NA
	0.0105774	NA		0.0105542	NA		0.011398	NA		0.0114865	NA		0.0095434	NA		0.013561	NA
	0.0105774	NA		0.0105542	NA		0.011398	NA		0.0114865	NA		0.0095434	NA		0.013561	NA
	0.0105774	NA		0.0105542	NA		0.011398	NA		0.0114865	NA		0.0095434	NA		0.013561	NA
	0.0105774	NA		0.0105542	NA		0.011398	NA		0.0114865	NA		0.0095434	NA		0.013561	NA
	0.0115285	NA		0.0105542	NA		0.011398	NA		0.0114865	NA		0.0106224	NA		0.013561	NA
	0.0115285	NA		0.0105542	NA		0.011398	NA		0.0114865	NA		0.0106224	NA		0.013561	NA
	0.0115285	NA		0.0105542	NA		0.011398	NA		0.0114865	NA		0.0106224	NA		0.013561	NA
	0.0115285	NA		0.0105542	NA		0.011398	NA		0.0114865	NA		0.0106224	NA		0.013561	NA
	0.0115285	NA		0.0105542	NA		0.011398	NA		0.0114865	NA		0.0106224	NA		0.013561	NA
	0.0115285	NA		0.0105542	NA		0.011398	NA		0.0114865	NA		0.0106224	NA		0.013561	NA
	0.0115285	NA		0.0105542	NA		0.011398	NA		0.0114865	NA		0.0106224	NA		0.013561	NA
	0.0115285	NA		0.0105542	NA		0.011398	NA		0.0114865	NA		0.0106224	NA		0.013561	NA
	0.0115285	NA		0.0105542	NA		0.011398	NA		0.0114865	NA		0.0106224	NA		0.013561	NA
	0.0115285	NA		0.0105542	NA		0.011398	NA		0.0114865	NA		0.0106224	NA		0.01455	NA
	0.0115285	NA		0.0105542	NA		0.011398	NA		0.012525	NA		0.0106224	NA		0.01455	NA
	0.0115285	NA		0.0105542	NA		0.011398	NA		0.012525	NA		0.0106224	NA		0.01455	NA
	0.0115285	NA		0.0105542	NA		0.011398	NA		0.012525	NA		0.0106224	NA		0.01455	NA
	0.0124638	NA		0.0105542	NA		0.011398	NA		0.012525	NA		0.0106224	NA		0.01455	NA
	0.0124638	NA		0.0105542	NA		0.011398	NA		0.012525	NA		0.0106224	NA		0.01455	NA
	0.0124638	NA		0.0105542	NA		0.011398	NA		0.012525	NA		0.0106224	NA		0.01455	NA
	0.0124638	NA		0.0115292	NA		0.011398	NA		0.012525	NA		0.0106224	NA		0.01455	NA
	0.0124638	NA		0.0115292	NA		0.011398	NA		0.012525	NA		0.0106224	NA		0.01455	NA
	0.0124638	NA		0.0115292	NA		0.011398	NA		0.012525	NA		0.0106224	NA		0.01455	NA
	0.0124638	NA		0.0115292	NA		0.0123874	NA		0.012525	NA		0.0106224	NA		0.01455	NA
	0.0124638	NA		0.0115292	NA		0.0123874	NA		0.012525	NA		0.0106224	NA		0.01455	NA
	0.0124638	NA		0.0115292	NA		0.0123874	NA		0.012525	NA		0.0106224	NA		0.01455	NA
	0.0124638	NA		0.0115292	NA		0.0123874	NA		0.012525	NA		0.0106224	NA		0.01455	NA
	0.0124638	NA		0.0115292	NA		0.0123874	NA		0.012525	NA		0.0106224	NA		0.01455	NA
	0.0124638	NA		0.0115292	NA		0.0123874	NA		0.012525	NA		0.0106224	NA		0.01455	NA
	0.0124638	NA		0.0115292	NA		0.0123874	NA		0.0134676	NA		0.0115929	NA		0.01455	NA
	0.0124638	NA		0.0115292	NA		0.0123874	NA		0.0134676	NA		0.0115929	NA		0.01455	NA
	0.0124638	NA		0.0115292	NA		0.0123874	NA		0.0134676	NA		0.0115929	NA		0.01455	NA
	0.0124638	NA		0.0115292	NA		0.0123874	NA		0.0134676	NA		0.0115929	NA		0.01455	NA
	0.0124638	NA		0.0115292	NA		0.0123874	NA		0.0134676	NA		0.0115929	NA		0.01455	NA
	0.0124638	NA		0.0115292	NA		0.0123874	NA		0.0134676	NA		0.0115929	NA		0.01455	NA
	0.0124638	NA		0.0115292	NA		0.0123874	NA		0.0134676	NA		0.0115929	NA		0.01455	NA
	0.0124638	NA		0.0115292	NA		0.0123874	NA		0.0134676	NA		0.0115929	NA		0.01455	NA
	0.013444	NA		0.0115292	NA		0.0123874	NA		0.0134676	NA		0.0115929	NA		0.01455	NA
	0.013444	NA		0.0115292	NA		0.0123874	NA		0.0134676	NA		0.0115929	NA		0.015567	NA
	0.013444	NA		0.0115292	NA		0.0123874	NA		0.0134676	NA		0.0115929	NA		0.015567	NA
	0.013444	NA		0.0125551	NA		0.0123874	NA		0.0134676	NA		0.0115929	NA		0.015567	NA
	0.013444	NA		0.0125551	NA		0.0123874	NA		0.0134676	NA		0.0115929	NA		0.015567	NA
	0.013444	NA		0.0125551	NA		0.0123874	NA		0.0134676	NA		0.0115929	NA		0.015567	NA
	0.013444	NA		0.0125551	NA		0.0123874	NA		0.0144344	NA		0.0115929	NA		0.015567	NA
	0.013444	NA		0.0125551	NA		0.0123874	NA		0.0144344	NA		0.0115929	NA		0.015567	NA
	0.013444	NA		0.0125551	NA		0.0123874	NA		0.0144344	NA		0.0115929	NA		0.015567	NA
	0.013444	NA		0.0125551	NA		0.0123874	NA		0.0144344	NA		0.0115929	NA		0.015567	NA
	0.013444	NA		0.0125551	NA		0.0123874	NA		0.0144344	NA		0.0115929	NA		0.015567	NA
	0.013444	NA		0.0125551	NA		0.0123874	NA		0.0144344	NA		0.0124319	NA		0.015567	NA
	0.013444	NA		0.0125551	NA		0.0123874	NA		0.0144344	NA		0.0124319	NA		0.015567	NA
	0.013444	NA		0.0135486	NA		0.0135451	NA		0.0144344	NA		0.0124319	NA		0.015567	NA
	0.013444	NA		0.0135486	NA		0.0135451	NA		0.0144344	NA		0.0124319	NA		0.015567	NA
	0.013444	NA		0.0135486	NA		0.0135451	NA		0.0144344	NA		0.0124319	NA		0.015567	NA
	0.013444	NA		0.0135486	NA		0.0135451	NA		0.0144344	NA		0.0124319	NA		0.016581	NA
	0.013444	NA		0.0135486	NA		0.0135451	NA		0.0144344	NA		0.0124319	NA		0.016581	NA
	0.013444	NA		0.0135486	NA		0.0135451	NA		0.0144344	NA		0.0124319	NA		0.016581	NA
	0.013444	NA		0.0135486	NA		0.0135451	NA		0.0144344	NA		0.0124319	NA		0.016581	NA
	0.013444	NA		0.0135486	NA		0.0135451	NA		0.0144344	NA		0.0124319	NA		0.016581	NA
	0.013444	NA		0.0135486	NA		0.0135451	NA		0.0144344	NA		0.0124319	NA		0.016581	NA
	0.0145849	NA		0.0135486	NA		0.0135451	NA		0.0144344	NA		0.0124319	NA		0.016581	NA
	0.0145849	NA		0.0135486	NA		0.0135451	NA		0.0144344	NA		0.0124319	NA		0.016581	NA
	0.0145849	NA		0.0135486	NA		0.0135451	NA		0.0144344	NA		0.0124319	NA		0.016581	NA
	0.0145849	NA		0.0135486	NA		0.0135451	NA		0.0144344	NA		0.0124319	NA		0.016581	NA
	0.0145849	NA		0.0135486	NA		0.0135451	NA		0.0144344	NA		0.0135236	NA		0.016581	NA
	0.0145849	NA		0.0135486	NA		0.0135451	NA		0.0144344	NA		0.0135236	NA		0.016581	NA
	0.0145849	NA		0.0135486	NA		0.0135451	NA		0.0144344	NA		0.0135236	NA		0.016581	NA
	0.0145849	NA		0.0135486	NA		0.0135451	NA		0.0144344	NA		0.0135236	NA		0.016581	NA
	0.0145849	NA		0.0135486	NA		0.0135451	NA		0.0144344	NA		0.0135236	NA		0.017418	NA
	0.0145849	NA		0.0135486	NA		0.0135451	NA		0.015466	NA		0.0135236	NA		0.017418	NA
	0.0145849	NA		0.0145338	NA		0.014574	NA		0.015466	NA		0.0135236	NA		0.017418	NA
	0.0145849	NA		0.0145338	NA		0.014574	NA		0.015466	NA		0.0135236	NA		0.017418	NA
	0.0145849	NA		0.0145338	NA		0.014574	NA		0.015466	NA		0.0135236	NA		0.017418	NA
	0.0145849	NA		0.0145338	NA		0.014574	NA		0.015466	NA		0.0135236	NA		0.017418	NA
	0.0156111	NA		0.0145338	NA		0.014574	NA		0.015466	NA		0.0135236	NA		0.017418	NA
	0.0156111	NA		0.0145338	NA		0.014574	NA		0.015466	NA		0.0135236	NA		0.017418	NA
	0.0156111	NA		0.0145338	NA		0.014574	NA		0.015466	NA		0.0135236	NA		0.017418	NA
	0.0156111	NA		0.0145338	NA		0.014574	NA		0.015466	NA		0.0135236	NA		0.017418	NA
	0.0156111	NA		0.0145338	NA		0.014574	NA		0.015466	NA		0.0135236	NA		0.017418	NA
	0.0156111	NA		0.0145338	NA		0.014574	NA		0.015466	NA		0.0135236	NA		0.017418	NA
	0.0156111	NA		0.0145338	NA		0.014574	NA		0.015466	NA		0.0135236	NA		0.018693	NA
	0.0156111	NA		0.0145338	NA		0.014574	NA		0.015466	NA		0.0143757	NA		0.018693	NA
	0.0156111	NA		0.0145338	NA		0.014574	NA		0.015466	NA		0.0143757	NA		0.018693	NA
	0.0156111	NA		0.0145338	NA		0.014574	NA		0.015466	NA		0.0143757	NA		0.018693	NA
	0.0156111	NA		0.0145338	NA		0.014574	NA		0.015466	NA		0.0143757	NA		0.018693	NA
	0.0156111	NA		0.0145338	NA		0.014574	NA		0.015466	NA		0.0143757	NA		0.018693	NA
	0.0156111	NA		0.0145338	NA		0.014574	NA		0.015466	NA		0.0143757	NA		0.018693	NA
	0.0156111	NA		0.0153328	NA		0.014574	NA		0.0164553	NA		0.0143757	NA		0.018693	NA
	0.0165109	NA		0.0153328	NA		0.014574	NA		0.0164553	NA		0.0143757	NA		0.018693	NA
	0.0165109	NA		0.0153328	NA		0.014574	NA		0.0164553	NA		0.0143757	NA		0.018693	NA
	0.0165109	NA		0.0153328	NA		0.014574	NA		0.0164553	NA		0.0143757	NA		0.018693	NA
	0.0165109	NA		0.0153328	NA		0.014574	NA		0.0164553	NA		0.0143757	NA		0.019486	NA
	0.0165109	NA		0.0153328	NA		0.014574	NA		0.0164553	NA		0.0143757	NA		0.019486	NA
	0.0165109	NA		0.0153328	NA		0.014574	NA		0.0164553	NA		0.0143757	NA		0.019486	NA
	0.0165109	NA		0.0153328	NA		0.0153951	NA		0.0164553	NA		0.0143757	NA		0.019486	NA
	0.0165109	NA		0.0164514	NA		0.0153951	NA		0.0164553	NA		0.0143757	NA		0.019486	NA
	0.0165109	NA		0.0164514	NA		0.0153951	NA		0.0164553	NA		0.0143757	NA		0.019486	NA
	0.0165109	NA		0.0164514	NA		0.0153951	NA		0.0164553	NA		0.0143757	NA		0.019486	NA
	0.0165109	NA		0.0164514	NA		0.0153951	NA		0.0164553	NA		0.0143757	NA		0.019486	NA
	0.0165109	NA		0.0164514	NA		0.0153951	NA		0.0164553	NA		0.0155478	NA		0.019486	NA
	0.0165109	NA		0.0164514	NA		0.0153951	NA		0.0175691	NA		0.0155478	NA		0.019486	NA
	0.0175084	NA		0.0164514	NA		0.0153951	NA		0.0175691	NA		0.0155478	NA		0.019486	NA
	0.0175084	NA		0.0164514	NA		0.0153951	NA		0.0175691	NA		0.0155478	NA		0.019486	NA
	0.0175084	NA		0.0164514	NA		0.0153951	NA		0.0175691	NA		0.0155478	NA		0.019486	NA
	0.0175084	NA		0.0164514	NA		0.0153951	NA		0.0175691	NA		0.0155478	NA		0.019486	NA
	0.0175084	NA		0.0164514	NA		0.0153951	NA		0.0175691	NA		0.0155478	NA		0.019486	NA
	0.0175084	NA		0.0164514	NA		0.0153951	NA		0.0175691	NA		0.0155478	NA		0.02049	NA
	0.0175084	NA		0.0164514	NA		0.0164871	NA		0.0175691	NA		0.0155478	NA		0.02049	NA
	0.0175084	NA		0.0164514	NA		0.0164871	NA		0.0175691	NA		0.0155478	NA		0.02049	NA
	0.0175084	NA		0.0174554	NA		0.0164871	NA		0.0175691	NA		0.0155478	NA		0.02049	NA
	0.0184688	NA		0.0174554	NA		0.0164871	NA		0.0175691	NA		0.0155478	NA		0.02049	NA
	0.0184688	NA		0.0174554	NA		0.0164871	NA		0.0175691	NA		0.0155478	NA		0.02049	NA
	0.0184688	NA		0.0174554	NA		0.0164871	NA		0.0175691	NA		0.0164412	NA		0.02049	NA
	0.0184688	NA		0.0174554	NA		0.0164871	NA		0.0175691	NA		0.0164412	NA		0.02049	NA
	0.0184688	NA		0.0174554	NA		0.0164871	NA		0.0175691	NA		0.0164412	NA		0.02049	NA
	0.0184688	NA		0.0174554	NA		0.0164871	NA		0.0185239	NA		0.0164412	NA		0.02049	NA
	0.0184688	NA		0.0174554	NA		0.0164871	NA		0.0185239	NA		0.0164412	NA		0.02049	NA
	0.0184688	NA		0.0174554	NA		0.0176625	NA		0.0185239	NA		0.0164412	NA		0.02049	NA
	0.0184688	NA		0.0174554	NA		0.0176625	NA		0.0185239	NA		0.0164412	NA		0.02049	NA
	0.0184688	NA		0.0174554	NA		0.0176625	NA		0.0185239	NA		0.0164412	NA		0.021489	NA
	0.0184688	NA		0.0174554	NA		0.0176625	NA		0.0185239	NA		0.0164412	NA		0.021489	NA
	0.0184688	NA		0.0174554	NA		0.0176625	NA		0.0185239	NA		0.0164412	NA		0.021489	NA
	0.0184688	NA		0.0174554	NA		0.0176625	NA		0.0185239	NA		0.0164412	NA		0.021489	NA
	0.0184688	NA		0.0174554	NA		0.0176625	NA		0.0185239	NA		0.0164412	NA		0.021489	NA
	0.0184688	NA		0.0174554	NA		0.0176625	NA		0.0185239	NA		0.0164412	NA		0.021489	NA
	0.0184688	NA		0.0174554	NA		0.0176625	NA		0.0185239	NA		0.0164412	NA		0.021489	NA
	0.0194392	NA		0.0185006	NA		0.0176625	NA		0.0185239	NA		0.0164412	NA		0.021489	NA
	0.0194392	NA		0.0185006	NA		0.0186241	NA		0.0185239	NA		0.0164412	NA		0.021489	NA
	0.0194392	NA		0.0185006	NA		0.0186241	NA		0.0185239	NA		0.0164412	NA		0.021489	NA
	0.0194392	NA		0.0185006	NA		0.0186241	NA		0.0185239	NA		0.0174236	NA		0.021489	NA
	0.0194392	NA		0.0185006	NA		0.0186241	NA		0.0185239	NA		0.0174236	NA		0.021489	NA
	0.0194392	NA		0.0185006	NA		0.0186241	NA		0.0185239	NA		0.0174236	NA		0.021489	NA
	0.0194392	NA		0.0185006	NA		0.0186241	NA		0.0194135	NA		0.0174236	NA		0.022558	NA
	0.0194392	NA		0.0185006	NA		0.0186241	NA		0.0194135	NA		0.0174236	NA		0.022558	NA
	0.0194392	NA		0.0185006	NA		0.0186241	NA		0.0194135	NA		0.0174236	NA		0.022558	NA
	0.0205032	NA		0.0185006	NA		0.0186241	NA		0.0194135	NA		0.0174236	NA		0.022558	NA
	0.0205032	NA		0.0185006	NA		0.0186241	NA		0.0194135	NA		0.0174236	NA		0.022558	NA
	0.0205032	NA		0.0185006	NA		0.0186241	NA		0.0194135	NA		0.0174236	NA		0.023451	NA
	0.0205032	NA		0.0185006	NA		0.0186241	NA		0.0194135	NA		0.0174236	NA		0.023451	NA
	0.0205032	NA		0.0194146	NA		0.0195051	NA		0.0194135	NA		0.0174236	NA		0.023451	NA
	0.0205032	NA		0.0194146	NA		0.0195051	NA		0.0194135	NA		0.0174236	NA		0.023451	NA
	0.0205032	NA		0.0194146	NA		0.0195051	NA		0.0194135	NA		0.0185569	NA		0.023451	NA
	0.0205032	NA		0.0194146	NA		0.0195051	NA		0.0194135	NA		0.0185569	NA		0.023451	NA
	0.0205032	NA		0.0194146	NA		0.0195051	NA		0.0194135	NA		0.0185569	NA		0.023451	NA
	0.0205032	NA		0.0194146	NA		0.0195051	NA		0.0194135	NA		0.0185569	NA		0.024384	NA
	0.0205032	NA		0.0194146	NA		0.0195051	NA		0.0194135	NA		0.0185569	NA		0.024384	NA
	0.0205032	NA		0.0194146	NA		0.0195051	NA		0.0205184	NA		0.0185569	NA		0.024384	NA
	0.0205032	NA		0.0194146	NA		0.0195051	NA		0.0205184	NA		0.0185569	NA		0.02561	NA
	0.0205032	NA		0.0194146	NA		0.0195051	NA		0.0205184	NA		0.0185569	NA		0.02561	NA
	0.0205032	NA		0.0194146	NA		0.0195051	NA		0.0205184	NA		0.0185569	NA		0.02561	NA
	0.0214479	NA		0.0194146	NA		0.0195051	NA		0.0205184	NA		0.0185569	NA		0.02561	NA
	0.0214479	NA		0.0194146	NA		0.0195051	NA		0.0205184	NA		0.0185569	NA		0.02561	NA
	0.0214479	NA		0.0194146	NA		0.0206845	NA		0.0205184	NA		0.0185569	NA		0.02561	NA
	0.0214479	NA		0.0194146	NA		0.0206845	NA		0.0205184	NA		0.0185569	NA		0.02561	NA
	0.0214479	NA		0.0194146	NA		0.0206845	NA		0.0216006	NA		0.0185569	NA		0.02561	NA
	0.0226345	NA		0.0194146	NA		0.0206845	NA		0.0216006	NA		0.0185569	NA		0.02561	NA
	0.0226345	NA		0.0205575	NA		0.0206845	NA		0.0216006	NA		0.0185569	NA		0.02561	NA
	0.0226345	NA		0.0205575	NA		0.0206845	NA		0.0216006	NA		0.0193383	NA		0.02561	NA
	0.0226345	NA		0.0205575	NA		0.0216876	NA		0.0216006	NA		0.0193383	NA		0.026398	NA
	0.0226345	NA		0.0205575	NA		0.0216876	NA		0.0216006	NA		0.0205092	NA		0.026398	NA
	0.0226345	NA		0.0205575	NA		0.0216876	NA		0.0216006	NA		0.0205092	NA		0.026398	NA
	0.0226345	NA		0.0205575	NA		0.0216876	NA		0.0216006	NA		0.0205092	NA		0.026398	NA
	0.0226345	NA		0.0214629	NA		0.0216876	NA		0.0216006	NA		0.0205092	NA		0.026398	NA
	0.0234828	NA		0.0214629	NA		0.0216876	NA		0.0216006	NA		0.0205092	NA		0.026398	NA
	0.0234828	NA		0.0214629	NA		0.0216876	NA		0.022454	NA		0.0205092	NA		0.027572	NA
	0.0234828	NA		0.0214629	NA		0.0216876	NA		0.022454	NA		0.0205092	NA		0.027572	NA
	0.0234828	NA		0.0214629	NA		0.0216876	NA		0.022454	NA		0.0213678	NA		0.027572	NA
	0.0234828	NA		0.0214629	NA		0.022548	NA		0.022454	NA		0.0213678	NA		0.027572	NA
	0.0234828	NA		0.0214629	NA		0.022548	NA		0.022454	NA		0.0213678	NA		0.028299	NA
	0.0234828	NA		0.0214629	NA		0.022548	NA		0.022454	NA		0.0213678	NA		0.028299	NA
	0.0234828	NA		0.0214629	NA		0.022548	NA		0.022454	NA		0.0213678	NA		0.029303	NA
	0.0234828	NA		0.0214629	NA		0.022548	NA		0.0236138	NA		0.0213678	NA		0.029303	NA
	0.0244624	NA		0.0214629	NA		0.022548	NA		0.0236138	NA		0.0213678	NA		0.029303	NA
	0.0244624	NA		0.0224258	NA		0.022548	NA		0.0236138	NA		0.0213678	NA		0.029303	NA
	0.0244624	NA		0.0224258	NA		0.022548	NA		0.0236138	NA		0.0213678	NA		0.03054	NA
	0.0244624	NA		0.0224258	NA		0.022548	NA		0.0245329	NA		0.0213678	NA		0.03054	NA
	0.0244624	NA		0.0224258	NA		0.0234899	NA		0.0245329	NA		0.0213678	NA		0.03054	NA
	0.0244624	NA		0.0224258	NA		0.0234899	NA		0.0245329	NA		0.0213678	NA		0.03054	NA
	0.025394	NA		0.0224258	NA		0.0234899	NA		0.0245329	NA		0.0213678	NA		0.031564	NA
	0.0264617	NA		0.0234285	NA		0.0234899	NA		0.0245329	NA		0.0213678	NA		0.031564	NA
	0.0264617	NA		0.0234285	NA		0.0234899	NA		0.0254055	NA		0.0224101	NA		0.031564	NA
	0.0264617	NA		0.0234285	NA		0.0234899	NA		0.0254055	NA		0.0224101	NA		0.031564	NA
	0.0275592	NA		0.0234285	NA		0.0234899	NA		0.0254055	NA		0.0224101	NA		0.031564	NA
	0.0275592	NA		0.0234285	NA		0.0234899	NA		0.0254055	NA		0.0224101	NA		0.032559	NA
	0.0275592	NA		0.0245032	NA		0.0234899	NA		0.0254055	NA		0.0224101	NA		0.032559	NA
	0.0275592	NA		0.0245032	NA		0.0234899	NA		0.0254055	NA		0.0224101	NA		0.032559	NA
	0.0275592	NA		0.0245032	NA		0.0245111	NA		0.0254055	NA		0.0224101	NA		0.032559	NA
	0.0275592	NA		0.0245032	NA		0.0245111	NA		0.0254055	NA		0.0235502	NA		0.032559	NA
	0.0275592	NA		0.0256553	NA		0.0245111	NA		0.0254055	NA		0.0235502	NA		0.032559	NA
	0.0284459	NA		0.0256553	NA		0.0245111	NA		0.0254055	NA		0.0235502	NA		0.03354	NA
	0.0284459	NA		0.0256553	NA		0.0245111	NA		0.0254055	NA		0.0235502	NA		0.034261	NA
	0.0284459	NA		0.0256553	NA		0.0255161	NA		0.026353	NA		0.0235502	NA		0.034261	NA
	0.0284459	NA		0.0265039	NA		0.0255161	NA		0.026353	NA		0.0247551	NA		0.035406	NA
	0.0284459	NA		0.0265039	NA		0.0255161	NA		0.026353	NA		0.0247551	NA		0.035406	NA
	0.0284459	NA		0.0265039	NA		0.0255161	NA		0.026353	NA		0.0247551	NA		0.035406	NA
	0.0284459	NA		0.0265039	NA		0.0255161	NA		0.026353	NA		0.0247551	NA		0.035406	NA
	0.0284459	NA		0.0274188	NA		0.0255161	NA		0.026353	NA		0.0247551	NA		0.035406	NA
	0.0293899	NA		0.0274188	NA		0.0255161	NA		0.026353	NA		0.0254279	NA		0.036508	NA
	0.0293899	NA		0.0274188	NA		0.0255161	NA		0.0272936	NA		0.0254279	NA		0.036508	NA
	0.0293899	NA		0.0274188	NA		0.0255161	NA		0.0272936	NA		0.0254279	NA		0.036508	NA
	0.0293899	NA		0.0285722	NA		0.0263402	NA		0.0272936	NA		0.0254279	NA		0.036508	NA
	0.0302479	NA		0.0285722	NA		0.0263402	NA		0.0272936	NA		0.0254279	NA		0.036508	NA
	0.0302479	NA		0.0285722	NA		0.0263402	NA		0.0286033	NA		0.0254279	NA		0.037354	NA
	0.0302479	NA		0.0285722	NA		0.0263402	NA		0.0286033	NA		0.0254279	NA		0.037354	NA
	0.0302479	NA		0.0292224	NA		0.0263402	NA		0.0297047	NA		0.0264452	NA		0.038419	NA
	0.0312744	NA		0.0292224	NA		0.027433	NA		0.0297047	NA		0.0264452	NA		0.038419	NA
	0.0312744	NA		0.0292224	NA		0.027433	NA		0.0297047	NA		0.0264452	NA		0.038419	NA
	0.0325448	NA		0.0292224	NA		0.027433	NA		0.0304685	NA		0.0276439	NA		0.039308	NA
	0.0325448	NA		0.0304365	NA		0.0284976	NA		0.0304685	NA		0.0276439	NA		0.040355	NA
	0.0351242	NA		0.0304365	NA		0.0284976	NA		0.0304685	NA		0.0276439	NA		0.040355	NA
	0.0351242	NA		0.0304365	NA		0.0284976	NA		0.0304685	NA		0.0276439	NA		0.042389	NA
	0.0372801	NA		0.0304365	NA		0.0295601	NA		0.0304685	NA		0.0276439	NA		0.042389	NA
	0.039086	NA		0.0315013	NA		0.0305768	NA		0.0314971	NA		0.0282067	NA		0.04335	NA
	0.0404573	NA		0.0315013	NA		0.0305768	NA		0.0314971	NA		0.0297968	NA		0.047868	NA
	0.041309	NA		0.0315013	NA		0.0316119	NA		0.0314971	NA		0.0297968	NA		0.048166	NA
	0.041309	NA		0.032975	NA		0.0316119	NA		0.0322783	NA		0.0307157	NA		0.05057	NA
	0.0445509	NA		0.0344078	NA		0.0316119	NA		0.0322783	NA		0.031377	NA		0.05057	NA
	0.0445509	NA		0.0344078	NA		0.0345848	NA		0.0330114	NA		0.031377	NA		0.05057	NA
	0.0453797	NA		0.0344078	NA		0.0358675	NA		0.0352473	NA		0.0325186	NA		0.052657	NA
	0.0453797	NA		0.0358743	NA		0.0363099	NA		0.0397113	NA		0.0339847	NA		0.054174	NA
	0.0453797	NA		0.0405008	NA		0.0403704	NA		0.0518979	NA		0.0342559	NA		0.057144	NA
	-0.0370914	0.15767		-0.0415778	0.0858061		-0.0294306	0.095765		-0.0416497	0.128842		-0.0392611	0.214765		-0.048249	0.196759
	-0.0342022	0.15767		-0.0340002	0.0858061		-0.0294306	0.095765		-0.0405388	0.128842		-0.0345697	0.214765		-0.045277	0.196759
	-0.0342022	0.15767		-0.0324705	NA		-0.0294306	0.095765		-0.035911	NA		-0.0333395	NA		-0.044933	NA
	-0.0325925	NA		-0.0324705	NA		-0.0294306	0.095765		-0.0341335	NA		-0.0321765	NA		-0.043674	NA
	-0.0316946	NA		-0.0315613	NA		-0.0284322	0.095765		-0.0341335	NA		-0.0321765	NA		-0.042401	NA
	-0.0316946	NA		-0.0315613	NA		-0.0284322	0.095765		-0.0341335	NA		-0.0309698	NA		-0.039587	NA
	-0.0306402	NA		-0.0315613	NA		-0.0271519	NA		-0.033089	NA		-0.0284057	NA		-0.038686	NA
	-0.0294153	NA		-0.0315613	NA		-0.0264549	NA		-0.0325975	NA		-0.0284057	NA		-0.037075	NA
	-0.0294153	NA		-0.0315613	NA		-0.0264549	NA		-0.0314205	NA		-0.0277637	NA		-0.035352	NA
	-0.0294153	NA		-0.0303361	NA		-0.0264549	NA		-0.0314205	NA		-0.0261773	NA		-0.033419	NA
	-0.0294153	NA		-0.0303361	NA		-0.0255142	NA		-0.0314205	NA		-0.0261773	NA		-0.032566	NA
	-0.0294153	NA		-0.0303361	NA		-0.0255142	NA		-0.0314205	NA		-0.0261773	NA		-0.032566	NA
	-0.0284723	NA		-0.0303361	NA		-0.0245024	NA		-0.0304863	NA		-0.0261773	NA		-0.032566	NA
	-0.0284723	NA		-0.0296054	NA		-0.0245024	NA		-0.0304863	NA		-0.0261773	NA		-0.031093	NA
	-0.0284723	NA		-0.0296054	NA		-0.0245024	NA		-0.0304863	NA		-0.0261773	NA		-0.031093	NA
	-0.0273795	NA		-0.0284618	NA		-0.0245024	NA		-0.0304863	NA		-0.0254909	NA		-0.030572	NA
	-0.0273795	NA		-0.0274846	NA		-0.0236882	NA		-0.0304863	NA		-0.0254909	NA		-0.029271	NA
	-0.0265288	NA		-0.0274846	NA		-0.0236882	NA		-0.0304863	NA		-0.0245413	NA		-0.028611	NA
	-0.0265288	NA		-0.0274846	NA		-0.0236882	NA		-0.0296294	NA		-0.0245413	NA		-0.028611	NA
	-0.0265288	NA		-0.0274846	NA		-0.02268	NA		-0.0296294	NA		-0.0245413	NA		-0.028611	NA
	-0.0265288	NA		-0.0274846	NA		-0.02268	NA		-0.0296294	NA		-0.0231935	NA		-0.028611	NA
	-0.0253103	NA		-0.0274846	NA		-0.02268	NA		-0.0296294	NA		-0.0231935	NA		-0.028611	NA
	-0.0253103	NA		-0.0265844	NA		-0.0214478	NA		-0.0286468	NA		-0.0231935	NA		-0.028611	NA
	-0.0253103	NA		-0.0265844	NA		-0.0214478	NA		-0.0286468	NA		-0.0231935	NA		-0.027449	NA
	-0.0253103	NA		-0.0265844	NA		-0.0214478	NA		-0.0286468	NA		-0.0231935	NA		-0.027449	NA
	-0.0253103	NA		-0.0265844	NA		-0.0214478	NA		-0.0286468	NA		-0.0231935	NA		-0.027449	NA
	-0.0244581	NA		-0.0265844	NA		-0.0214478	NA		-0.0286468	NA		-0.0224627	NA		-0.027449	NA
	-0.0244581	NA		-0.0265844	NA		-0.0214478	NA		-0.0286468	NA		-0.0224627	NA		-0.027449	NA
	-0.0244581	NA		-0.0255511	NA		-0.0214478	NA		-0.0273247	NA		-0.0224627	NA		-0.026519	NA
	-0.0244581	NA		-0.0255511	NA		-0.0214478	NA		-0.0273247	NA		-0.0224627	NA		-0.026519	NA
	-0.0244581	NA		-0.0255511	NA		-0.0214478	NA		-0.026504	NA		-0.0224627	NA		-0.026519	NA
	-0.0244581	NA		-0.0255511	NA		-0.0214478	NA		-0.026504	NA		-0.0224627	NA		-0.026519	NA
	-0.0244581	NA		-0.0255511	NA		-0.0204899	NA		-0.0254782	NA		-0.0215238	NA		-0.026519	NA
	-0.0244581	NA		-0.0255511	NA		-0.0204899	NA		-0.0254782	NA		-0.0215238	NA		-0.026519	NA
	-0.0234039	NA		-0.0244544	NA		-0.0204899	NA		-0.0254782	NA		-0.0215238	NA		-0.026519	NA
	-0.0234039	NA		-0.0244544	NA		-0.0204899	NA		-0.0244809	NA		-0.0215238	NA		-0.025551	NA
	-0.0234039	NA		-0.0244544	NA		-0.0204899	NA		-0.0244809	NA		-0.0215238	NA		-0.025551	NA
	-0.0224746	NA		-0.0244544	NA		-0.0196376	NA		-0.0244809	NA		-0.0215238	NA		-0.025551	NA
	-0.0224746	NA		-0.0244544	NA		-0.0196376	NA		-0.0244809	NA		-0.0215238	NA		-0.025551	NA
	-0.0224746	NA		-0.0244544	NA		-0.0196376	NA		-0.0244809	NA		-0.0203047	NA		-0.025551	NA
	-0.0224746	NA		-0.0235199	NA		-0.0196376	NA		-0.0244809	NA		-0.0203047	NA		-0.025551	NA
	-0.0224746	NA		-0.0235199	NA		-0.0196376	NA		-0.0244809	NA		-0.0203047	NA		-0.024248	NA
	-0.0224746	NA		-0.0235199	NA		-0.0196376	NA		-0.0235655	NA		-0.0203047	NA		-0.024248	NA
	-0.0224746	NA		-0.0235199	NA		-0.0196376	NA		-0.0235655	NA		-0.0203047	NA		-0.024248	NA
	-0.0224746	NA		-0.0235199	NA		-0.0196376	NA		-0.0235655	NA		-0.0203047	NA		-0.024248	NA
	-0.0224746	NA		-0.0235199	NA		-0.0196376	NA		-0.0235655	NA		-0.0203047	NA		-0.024248	NA
	-0.0213522	NA		-0.0235199	NA		-0.0196376	NA		-0.0235655	NA		-0.0203047	NA		-0.024248	NA
	-0.0213522	NA		-0.0235199	NA		-0.0182994	NA		-0.0235655	NA		-0.0197607	NA		-0.024248	NA
	-0.0213522	NA		-0.0223823	NA		-0.0182994	NA		-0.0235655	NA		-0.0197607	NA		-0.023444	NA
	-0.0213522	NA		-0.0223823	NA		-0.0182994	NA		-0.0235655	NA		-0.0197607	NA		-0.023444	NA
	-0.0213522	NA		-0.0223823	NA		-0.0175725	NA		-0.0235655	NA		-0.0197607	NA		-0.023444	NA
	-0.0213522	NA		-0.0223823	NA		-0.0175725	NA		-0.0225894	NA		-0.0184624	NA		-0.023444	NA
	-0.0213522	NA		-0.0223823	NA		-0.0175725	NA		-0.0225894	NA		-0.0184624	NA		-0.023444	NA
	-0.0213522	NA		-0.0223823	NA		-0.0175725	NA		-0.0225894	NA		-0.0184624	NA		-0.023444	NA
	-0.0204728	NA		-0.0223823	NA		-0.0175725	NA		-0.0225894	NA		-0.0184624	NA		-0.023444	NA
	-0.0204728	NA		-0.0223823	NA		-0.0175725	NA		-0.0225894	NA		-0.0184624	NA		-0.023444	NA
	-0.0204728	NA		-0.0223823	NA		-0.0175725	NA		-0.0225894	NA		-0.0184624	NA		-0.023444	NA
	-0.0204728	NA		-0.0223823	NA		-0.0175725	NA		-0.0225894	NA		-0.0184624	NA		-0.022455	NA
	-0.0204728	NA		-0.0214992	NA		-0.0164724	NA		-0.0225894	NA		-0.0184624	NA		-0.022455	NA
	-0.0204728	NA		-0.0214992	NA		-0.0164724	NA		-0.0225894	NA		-0.0184624	NA		-0.022455	NA
	-0.0204728	NA		-0.0214992	NA		-0.0164724	NA		-0.021541	NA		-0.0184624	NA		-0.022455	NA
	-0.0195525	NA		-0.0214992	NA		-0.0164724	NA		-0.021541	NA		-0.0184624	NA		-0.022455	NA
	-0.0195525	NA		-0.0214992	NA		-0.0164724	NA		-0.021541	NA		-0.0184624	NA		-0.022455	NA
	-0.0195525	NA		-0.0214992	NA		-0.0164724	NA		-0.021541	NA		-0.0173833	NA		-0.021441	NA
	-0.0195525	NA		-0.0214992	NA		-0.0164724	NA		-0.021541	NA		-0.0173833	NA		-0.021441	NA
	-0.0195525	NA		-0.0214992	NA		-0.0164724	NA		-0.021541	NA		-0.0173833	NA		-0.021441	NA
	-0.0195525	NA		-0.0205358	NA		-0.0164724	NA		-0.021541	NA		-0.0173833	NA		-0.021441	NA
	-0.0195525	NA		-0.0205358	NA		-0.0164724	NA		-0.021541	NA		-0.0173833	NA		-0.021441	NA
	-0.018366	NA		-0.0205358	NA		-0.0164724	NA		-0.021541	NA		-0.0173833	NA		-0.020512	NA
	-0.018366	NA		-0.0205358	NA		-0.0164724	NA		-0.021541	NA		-0.0173833	NA		-0.020512	NA
	-0.018366	NA		-0.0205358	NA		-0.0155471	NA		-0.021541	NA		-0.0173833	NA		-0.020512	NA
	-0.018366	NA		-0.0205358	NA		-0.0155471	NA		-0.021541	NA		-0.0173833	NA		-0.020512	NA
	-0.018366	NA		-0.0205358	NA		-0.0155471	NA		-0.021541	NA		-0.0173833	NA		-0.020512	NA
	-0.018366	NA		-0.0205358	NA		-0.0155471	NA		-0.0205835	NA		-0.0164275	NA		-0.020512	NA
	-0.018366	NA		-0.0205358	NA		-0.0155471	NA		-0.0205835	NA		-0.0164275	NA		-0.020512	NA
	-0.018366	NA		-0.0205358	NA		-0.0155471	NA		-0.0205835	NA		-0.0164275	NA		-0.019515	NA
	-0.018366	NA		-0.0205358	NA		-0.0155471	NA		-0.0205835	NA		-0.0164275	NA		-0.019515	NA
	-0.018366	NA		-0.0205358	NA		-0.0155471	NA		-0.0205835	NA		-0.0164275	NA		-0.019515	NA
	-0.018366	NA		-0.0194538	NA		-0.0155471	NA		-0.0205835	NA		-0.0164275	NA		-0.019515	NA
	-0.0174042	NA		-0.0194538	NA		-0.0155471	NA		-0.0205835	NA		-0.0164275	NA		-0.019515	NA
	-0.0174042	NA		-0.0194538	NA		-0.0155471	NA		-0.0205835	NA		-0.0164275	NA		-0.019515	NA
	-0.0174042	NA		-0.0194538	NA		-0.0155471	NA		-0.0194478	NA		-0.0164275	NA		-0.019515	NA
	-0.0174042	NA		-0.0194538	NA		-0.0155471	NA		-0.0194478	NA		-0.0164275	NA		-0.019515	NA
	-0.0174042	NA		-0.0194538	NA		-0.0155471	NA		-0.0194478	NA		-0.0164275	NA		-0.019515	NA
	-0.0174042	NA		-0.0194538	NA		-0.0143751	NA		-0.0194478	NA		-0.0164275	NA		-0.019515	NA
	-0.0174042	NA		-0.0184733	NA		-0.0143751	NA		-0.0194478	NA		-0.0164275	NA		-0.019515	NA
	-0.0174042	NA		-0.0184733	NA		-0.0143751	NA		-0.0183446	NA		-0.0164275	NA		-0.019515	NA
	-0.0174042	NA		-0.0184733	NA		-0.0143751	NA		-0.0183446	NA		-0.0154493	NA		-0.019515	NA
	-0.0174042	NA		-0.0184733	NA		-0.0143751	NA		-0.0183446	NA		-0.0154493	NA		-0.019515	NA
	-0.0174042	NA		-0.0184733	NA		-0.0143751	NA		-0.0183446	NA		-0.0154493	NA		-0.018451	NA
	-0.0174042	NA		-0.0184733	NA		-0.0143751	NA		-0.0183446	NA		-0.0154493	NA		-0.018451	NA
	-0.0174042	NA		-0.0184733	NA		-0.0143751	NA		-0.0183446	NA		-0.0154493	NA		-0.018451	NA
	-0.0174042	NA		-0.0184733	NA		-0.0143751	NA		-0.0183446	NA		-0.0154493	NA		-0.018451	NA
	-0.0174042	NA		-0.0176206	NA		-0.0143751	NA		-0.0183446	NA		-0.0154493	NA		-0.018451	NA
	-0.0174042	NA		-0.0176206	NA		-0.0143751	NA		-0.0183446	NA		-0.0154493	NA		-0.018451	NA
	-0.0164767	NA		-0.0176206	NA		-0.0143751	NA		-0.0183446	NA		-0.0154493	NA		-0.018451	NA
	-0.0164767	NA		-0.0176206	NA		-0.0143751	NA		-0.0183446	NA		-0.0154493	NA		-0.018451	NA
	-0.0164767	NA		-0.0176206	NA		-0.0134212	NA		-0.0183446	NA		-0.0154493	NA		-0.018451	NA
	-0.0164767	NA		-0.0176206	NA		-0.0134212	NA		-0.0183446	NA		-0.0154493	NA		-0.018451	NA
	-0.0164767	NA		-0.0176206	NA		-0.0134212	NA		-0.0183446	NA		-0.0154493	NA		-0.018451	NA
	-0.0164767	NA		-0.0176206	NA		-0.0134212	NA		-0.0183446	NA		-0.0154493	NA		-0.017574	NA
	-0.0164767	NA		-0.0176206	NA		-0.0134212	NA		-0.0183446	NA		-0.0154493	NA		-0.017574	NA
	-0.0164767	NA		-0.0176206	NA		-0.0134212	NA		-0.0183446	NA		-0.014555	NA		-0.017574	NA
	-0.0155043	NA		-0.0176206	NA		-0.0134212	NA		-0.0183446	NA		-0.014555	NA		-0.017574	NA
	-0.0155043	NA		-0.0176206	NA		-0.0134212	NA		-0.0175009	NA		-0.014555	NA		-0.017574	NA
	-0.0155043	NA		-0.0176206	NA		-0.0134212	NA		-0.0175009	NA		-0.014555	NA		-0.017574	NA
	-0.0155043	NA		-0.0176206	NA		-0.0134212	NA		-0.0175009	NA		-0.014555	NA		-0.017574	NA
	-0.0155043	NA		-0.0176206	NA		-0.0134212	NA		-0.0175009	NA		-0.014555	NA		-0.017574	NA
	-0.0155043	NA		-0.01649	NA		-0.0134212	NA		-0.0175009	NA		-0.014555	NA		-0.017574	NA
	-0.0155043	NA		-0.01649	NA		-0.0134212	NA		-0.0175009	NA		-0.014555	NA		-0.017574	NA
	-0.0155043	NA		-0.01649	NA		-0.0134212	NA		-0.0175009	NA		-0.014555	NA		-0.017574	NA
	-0.0155043	NA		-0.01649	NA		-0.0134212	NA		-0.0175009	NA		-0.014555	NA		-0.017574	NA
	-0.0144851	NA		-0.01649	NA		-0.0134212	NA		-0.0175009	NA		-0.014555	NA		-0.017574	NA
	-0.0144851	NA		-0.01649	NA		-0.0134212	NA		-0.0175009	NA		-0.014555	NA		-0.017574	NA
	-0.0144851	NA		-0.01649	NA		-0.0123921	NA		-0.0175009	NA		-0.0134264	NA		-0.016343	NA
	-0.0144851	NA		-0.0155468	NA		-0.0123921	NA		-0.0175009	NA		-0.0134264	NA		-0.016343	NA
	-0.0144851	NA		-0.0155468	NA		-0.0123921	NA		-0.0175009	NA		-0.0134264	NA		-0.016343	NA
	-0.0144851	NA		-0.0155468	NA		-0.0123921	NA		-0.0175009	NA		-0.0134264	NA		-0.016343	NA
	-0.0144851	NA		-0.0155468	NA		-0.0123921	NA		-0.0175009	NA		-0.0134264	NA		-0.016343	NA
	-0.0144851	NA		-0.0155468	NA		-0.0123921	NA		-0.0175009	NA		-0.0134264	NA		-0.016343	NA
	-0.0144851	NA		-0.0155468	NA		-0.0123921	NA		-0.0175009	NA		-0.0134264	NA		-0.016343	NA
	-0.0144851	NA		-0.0155468	NA		-0.0123921	NA		-0.0175009	NA		-0.0134264	NA		-0.016343	NA
	-0.0144851	NA		-0.0155468	NA		-0.0123921	NA		-0.0165326	NA		-0.0134264	NA		-0.016343	NA
	-0.0144851	NA		-0.0155468	NA		-0.0123921	NA		-0.0165326	NA		-0.0134264	NA		-0.016343	NA
	-0.0144851	NA		-0.0155468	NA		-0.0123921	NA		-0.0165326	NA		-0.0134264	NA		-0.016343	NA
	-0.0144851	NA		-0.0155468	NA		-0.0123921	NA		-0.0165326	NA		-0.0134264	NA		-0.015541	NA
	-0.0144851	NA		-0.0155468	NA		-0.0123921	NA		-0.0165326	NA		-0.0134264	NA		-0.015541	NA
	-0.0144851	NA		-0.0155468	NA		-0.0123921	NA		-0.0165326	NA		-0.0134264	NA		-0.015541	NA
	-0.0144851	NA		-0.0155468	NA		-0.0123921	NA		-0.0165326	NA		-0.0134264	NA		-0.015541	NA
	-0.0144851	NA		-0.0155468	NA		-0.0123921	NA		-0.0165326	NA		-0.0134264	NA		-0.015541	NA
	-0.0144851	NA		-0.0155468	NA		-0.0123921	NA		-0.0165326	NA		-0.0134264	NA		-0.015541	NA
	-0.0144851	NA		-0.0155468	NA		-0.0115204	NA		-0.0165326	NA		-0.0134264	NA		-0.015541	NA
	-0.0144851	NA		-0.0155468	NA		-0.0115204	NA		-0.0165326	NA		-0.0125034	NA		-0.014475	NA
	-0.0144851	NA		-0.0155468	NA		-0.0115204	NA		-0.0165326	NA		-0.0125034	NA		-0.014475	NA
	-0.0144851	NA		-0.0155468	NA		-0.0115204	NA		-0.0155432	NA		-0.0125034	NA		-0.014475	NA
	-0.0135133	NA		-0.0155468	NA		-0.0115204	NA		-0.0155432	NA		-0.0125034	NA		-0.014475	NA
	-0.0135133	NA		-0.014496	NA		-0.0115204	NA		-0.0155432	NA		-0.0125034	NA		-0.014475	NA
	-0.0135133	NA		-0.014496	NA		-0.0115204	NA		-0.0155432	NA		-0.0125034	NA		-0.014475	NA
	-0.0135133	NA		-0.014496	NA		-0.0115204	NA		-0.0155432	NA		-0.0125034	NA		-0.014475	NA
	-0.0135133	NA		-0.014496	NA		-0.0115204	NA		-0.0155432	NA		-0.0125034	NA		-0.014475	NA
	-0.0135133	NA		-0.014496	NA		-0.0115204	NA		-0.0155432	NA		-0.0125034	NA		-0.014475	NA
	-0.0135133	NA		-0.014496	NA		-0.0115204	NA		-0.0155432	NA		-0.0125034	NA		-0.014475	NA
	-0.0135133	NA		-0.014496	NA		-0.0115204	NA		-0.0155432	NA		-0.0125034	NA		-0.014475	NA
	-0.0135133	NA		-0.014496	NA		-0.0115204	NA		-0.0155432	NA		-0.0125034	NA		-0.014475	NA
	-0.0135133	NA		-0.014496	NA		-0.0115204	NA		-0.0155432	NA		-0.0125034	NA		-0.014475	NA
	-0.0135133	NA		-0.014496	NA		-0.0115204	NA		-0.0155432	NA		-0.0125034	NA		-0.014475	NA
	-0.0135133	NA		-0.014496	NA		-0.0115204	NA		-0.0155432	NA		-0.0125034	NA		-0.014475	NA
	-0.0135133	NA		-0.014496	NA		-0.0104708	NA		-0.0155432	NA		-0.0125034	NA		-0.013537	NA
	-0.0135133	NA		-0.014496	NA		-0.0104708	NA		-0.0155432	NA		-0.0125034	NA		-0.013537	NA
	-0.0135133	NA		-0.014496	NA		-0.0104708	NA		-0.0155432	NA		-0.0125034	NA		-0.013537	NA
	-0.0124224	NA		-0.014496	NA		-0.0104708	NA		-0.0155432	NA		-0.0125034	NA		-0.013537	NA
	-0.0124224	NA		-0.014496	NA		-0.0104708	NA		-0.0145661	NA		-0.0125034	NA		-0.013537	NA
	-0.0124224	NA		-0.014496	NA		-0.0104708	NA		-0.0145661	NA		-0.0125034	NA		-0.013537	NA
	-0.0124224	NA		-0.014496	NA		-0.0104708	NA		-0.0145661	NA		-0.0125034	NA		-0.013537	NA
	-0.0124224	NA		-0.014496	NA		-0.0104708	NA		-0.0145661	NA		-0.0125034	NA		-0.013537	NA
	-0.0124224	NA		-0.014496	NA		-0.0104708	NA		-0.0145661	NA		-0.0115086	NA		-0.013537	NA
	-0.0124224	NA		-0.0136009	NA		-0.0104708	NA		-0.0145661	NA		-0.0115086	NA		-0.013537	NA
	-0.0124224	NA		-0.0136009	NA		-0.0104708	NA		-0.0145661	NA		-0.0115086	NA		-0.013537	NA
	-0.0124224	NA		-0.0136009	NA		-0.0104708	NA		-0.0145661	NA		-0.0115086	NA		-0.013537	NA
	-0.0124224	NA		-0.0136009	NA		-0.0104708	NA		-0.0145661	NA		-0.0115086	NA		-0.013537	NA
	-0.0124224	NA		-0.0136009	NA		-0.0104708	NA		-0.0145661	NA		-0.0115086	NA		-0.013537	NA
	-0.0124224	NA		-0.0136009	NA		-0.0104708	NA		-0.0145661	NA		-0.0115086	NA		-0.013537	NA
	-0.0124224	NA		-0.0136009	NA		-0.0104708	NA		-0.0145661	NA		-0.0115086	NA		-0.013537	NA
	-0.0124224	NA		-0.0136009	NA		-0.0104708	NA		-0.0145661	NA		-0.0115086	NA		-0.013537	NA
	-0.0124224	NA		-0.0136009	NA		-0.0104708	NA		-0.0145661	NA		-0.0115086	NA		-0.013537	NA
	-0.0124224	NA		-0.0136009	NA		-0.0104708	NA		-0.0145661	NA		-0.0115086	NA		-0.013537	NA
	-0.0124224	NA		-0.0136009	NA		-0.0104708	NA		-0.0134353	NA		-0.0115086	NA		-0.013537	NA
	-0.0124224	NA		-0.0136009	NA		-0.0104708	NA		-0.0134353	NA		-0.0115086	NA		-0.013537	NA
	-0.0124224	NA		-0.0136009	NA		-0.0104708	NA		-0.0134353	NA		-0.0115086	NA		-0.013537	NA
	-0.0124224	NA		-0.0136009	NA		-0.0093525	NA		-0.0134353	NA		-0.0115086	NA		-0.013537	NA
	-0.0124224	NA		-0.0136009	NA		-0.0093525	NA		-0.0134353	NA		-0.0115086	NA		-0.013537	NA
	-0.0124224	NA		-0.0136009	NA		-0.0093525	NA		-0.0134353	NA		-0.0115086	NA		-0.013537	NA
	-0.0114844	NA		-0.0136009	NA		-0.0093525	NA		-0.0134353	NA		-0.0115086	NA		-0.013537	NA
	-0.0114844	NA		-0.0123022	NA		-0.0093525	NA		-0.0134353	NA		-0.0115086	NA		-0.012653	NA
	-0.0114844	NA		-0.0123022	NA		-0.0093525	NA		-0.0134353	NA		-0.0115086	NA		-0.012653	NA
	-0.0114844	NA		-0.0123022	NA		-0.0093525	NA		-0.0134353	NA		-0.0115086	NA		-0.012653	NA
	-0.0114844	NA		-0.0123022	NA		-0.0093525	NA		-0.0134353	NA		-0.0115086	NA		-0.012653	NA
	-0.0114844	NA		-0.0123022	NA		-0.0093525	NA		-0.0134353	NA		-0.0115086	NA		-0.012653	NA
	-0.0114844	NA		-0.0123022	NA		-0.0093525	NA		-0.0134353	NA		-0.0115086	NA		-0.012653	NA
	-0.0114844	NA		-0.0123022	NA		-0.0093525	NA		-0.0134353	NA		-0.0115086	NA		-0.012653	NA
	-0.0114844	NA		-0.0123022	NA		-0.0093525	NA		-0.0134353	NA		-0.0115086	NA		-0.012653	NA
	-0.0114844	NA		-0.0123022	NA		-0.0093525	NA		-0.0134353	NA		-0.0115086	NA		-0.012653	NA
	-0.0114844	NA		-0.0123022	NA		-0.0093525	NA		-0.0124606	NA		-0.0115086	NA		-0.012653	NA
	-0.0114844	NA		-0.0123022	NA		-0.0093525	NA		-0.0124606	NA		-0.0104792	NA		-0.012653	NA
	-0.0114844	NA		-0.0123022	NA		-0.0093525	NA		-0.0124606	NA		-0.0104792	NA		-0.012653	NA
	-0.0114844	NA		-0.0123022	NA		-0.0093525	NA		-0.0124606	NA		-0.0104792	NA		-0.012653	NA
	-0.0114844	NA		-0.0123022	NA		-0.0093525	NA		-0.0124606	NA		-0.0104792	NA		-0.012653	NA
	-0.0114844	NA		-0.0123022	NA		-0.0084941	NA		-0.0124606	NA		-0.0104792	NA		-0.012653	NA
	-0.0114844	NA		-0.0123022	NA		-0.0084941	NA		-0.0124606	NA		-0.0104792	NA		-0.012653	NA
	-0.0114844	NA		-0.0123022	NA		-0.0084941	NA		-0.0124606	NA		-0.0104792	NA		-0.012653	NA
	-0.0105054	NA		-0.0114438	NA		-0.0084941	NA		-0.0124606	NA		-0.0104792	NA		-0.012653	NA
	-0.0105054	NA		-0.0114438	NA		-0.0084941	NA		-0.0124606	NA		-0.0104792	NA		-0.012653	NA
	-0.0105054	NA		-0.0114438	NA		-0.0084941	NA		-0.0124606	NA		-0.0104792	NA		-0.012653	NA
	-0.0105054	NA		-0.0114438	NA		-0.0084941	NA		-0.0124606	NA		-0.0104792	NA		-0.012653	NA
	-0.0105054	NA		-0.0114438	NA		-0.0084941	NA		-0.0124606	NA		-0.0104792	NA		-0.012653	NA
	-0.0105054	NA		-0.0114438	NA		-0.0084941	NA		-0.0124606	NA		-0.0104792	NA		-0.012653	NA
	-0.0105054	NA		-0.0114438	NA		-0.0084941	NA		-0.0124606	NA		-0.0104792	NA		-0.011476	NA
	-0.0105054	NA		-0.0114438	NA		-0.0084941	NA		-0.0124606	NA		-0.0104792	NA		-0.011476	NA
	-0.0105054	NA		-0.0114438	NA		-0.0084941	NA		-0.0124606	NA		-0.0104792	NA		-0.011476	NA
	-0.0105054	NA		-0.0114438	NA		-0.0084941	NA		-0.0124606	NA		-0.0104792	NA		-0.011476	NA
	-0.0105054	NA		-0.0114438	NA		-0.0084941	NA		-0.0124606	NA		-0.0095299	NA		-0.011476	NA
	-0.0105054	NA		-0.0114438	NA		-0.0084941	NA		-0.0124606	NA		-0.0095299	NA		-0.011476	NA
	-0.0105054	NA		-0.0114438	NA		-0.0084941	NA		-0.0124606	NA		-0.0095299	NA		-0.011476	NA
	-0.0105054	NA		-0.0114438	NA		-0.0084941	NA		-0.0124606	NA		-0.0095299	NA		-0.011476	NA
	-0.0105054	NA		-0.0114438	NA		-0.0084941	NA		-0.0124606	NA		-0.0095299	NA		-0.011476	NA
	-0.0105054	NA		-0.0114438	NA		-0.0084941	NA		-0.0124606	NA		-0.0095299	NA		-0.011476	NA
	-0.0105054	NA		-0.0114438	NA		-0.0084941	NA		-0.0116032	NA		-0.0095299	NA		-0.011476	NA
	-0.0105054	NA		-0.0114438	NA		-0.0084941	NA		-0.0116032	NA		-0.0095299	NA		-0.011476	NA
	-0.0105054	NA		-0.0114438	NA		-0.0084941	NA		-0.0116032	NA		-0.0095299	NA		-0.011476	NA
	-0.0105054	NA		-0.0114438	NA		-0.0084941	NA		-0.0116032	NA		-0.0095299	NA		-0.011476	NA
	-0.0105054	NA		-0.0114438	NA		-0.0084941	NA		-0.0116032	NA		-0.0095299	NA		-0.011476	NA
	-0.0105054	NA		-0.0114438	NA		-0.0084941	NA		-0.0116032	NA		-0.0095299	NA		-0.011476	NA
	-0.0105054	NA		-0.0114438	NA		-0.0075509	NA		-0.0116032	NA		-0.0095299	NA		-0.011476	NA
	-0.0105054	NA		-0.0114438	NA		-0.0075509	NA		-0.0116032	NA		-0.0095299	NA		-0.01046	NA
	-0.0105054	NA		-0.0104966	NA		-0.0075509	NA		-0.0116032	NA		-0.0095299	NA		-0.01046	NA
	-0.0105054	NA		-0.0104966	NA		-0.0075509	NA		-0.0116032	NA		-0.0095299	NA		-0.01046	NA
	-0.0105054	NA		-0.0104966	NA		-0.0075509	NA		-0.0116032	NA		-0.0095299	NA		-0.01046	NA
	-0.0105054	NA		-0.0104966	NA		-0.0075509	NA		-0.0116032	NA		-0.0095299	NA		-0.01046	NA
	-0.0094958	NA		-0.0104966	NA		-0.0075509	NA		-0.0116032	NA		-0.0095299	NA		-0.01046	NA
	-0.0094958	NA		-0.0104966	NA		-0.0075509	NA		-0.0116032	NA		-0.0095299	NA		-0.01046	NA
	-0.0094958	NA		-0.0104966	NA		-0.0075509	NA		-0.0116032	NA		-0.0095299	NA		-0.01046	NA
	-0.0094958	NA		-0.0104966	NA		-0.0075509	NA		-0.0116032	NA		-0.0095299	NA		-0.01046	NA
	-0.0094958	NA		-0.0104966	NA		-0.0075509	NA		-0.0116032	NA		-0.0095299	NA		-0.01046	NA
	-0.0094958	NA		-0.0104966	NA		-0.0075509	NA		-0.0116032	NA		-0.0095299	NA		-0.01046	NA
	-0.0094958	NA		-0.0104966	NA		-0.0075509	NA		-0.0116032	NA		-0.0095299	NA		-0.01046	NA
	-0.0094958	NA		-0.0104966	NA		-0.0075509	NA		-0.0116032	NA		-0.0095299	NA		-0.01046	NA
	-0.0094958	NA		-0.0104966	NA		-0.0075509	NA		-0.0104333	NA		-0.0085324	NA		-0.01046	NA
	-0.0094958	NA		-0.0104966	NA		-0.0075509	NA		-0.0104333	NA		-0.0085324	NA		-0.01046	NA
	-0.0094958	NA		-0.0104966	NA		-0.0075509	NA		-0.0104333	NA		-0.0085324	NA		-0.009483	NA
	-0.0094958	NA		-0.0104966	NA		-0.0075509	NA		-0.0104333	NA		-0.0085324	NA		-0.009483	NA
	-0.0094958	NA		-0.0104966	NA		-0.0075509	NA		-0.0104333	NA		-0.0085324	NA		-0.009483	NA
	-0.0094958	NA		-0.0104966	NA		-0.0075509	NA		-0.0104333	NA		-0.0085324	NA		-0.009483	NA
	-0.0094958	NA		-0.0104966	NA		-0.0075509	NA		-0.0104333	NA		-0.0085324	NA		-0.009483	NA
	-0.0094958	NA		-0.0104966	NA		-0.0075509	NA		-0.0104333	NA		-0.0085324	NA		-0.009483	NA
	-0.0094958	NA		-0.0104966	NA		-0.0075509	NA		-0.0104333	NA		-0.0085324	NA		-0.009483	NA
	-0.0094958	NA		-0.0104966	NA		-0.0075509	NA		-0.0104333	NA		-0.0085324	NA		-0.009483	NA
	-0.0094958	NA		-0.0104966	NA		-0.0075509	NA		-0.0104333	NA		-0.0085324	NA		-0.009483	NA
	-0.0094958	NA		-0.0104966	NA		-0.0075509	NA		-0.0104333	NA		-0.0085324	NA		-0.009483	NA
	-0.0094958	NA		-0.0104966	NA		-0.0075509	NA		-0.0104333	NA		-0.0085324	NA		-0.009483	NA
	-0.0094958	NA		-0.0104966	NA		-0.0075509	NA		-0.0104333	NA		-0.0085324	NA		-0.009483	NA
	-0.0085071	NA		-0.0104966	NA		-0.0075509	NA		-0.0104333	NA		-0.0085324	NA		-0.009483	NA
	-0.0085071	NA		-0.0104966	NA		-0.0075509	NA		-0.0104333	NA		-0.0085324	NA		-0.009483	NA
	-0.0085071	NA		-0.0104966	NA		-0.0075509	NA		-0.0104333	NA		-0.0085324	NA		-0.009483	NA
	-0.0085071	NA		-0.0104966	NA		-0.0075509	NA		-0.0104333	NA		-0.0085324	NA		-0.009483	NA
	-0.0085071	NA		-0.0094931	NA		-0.0075509	NA		-0.0104333	NA		-0.0085324	NA		-0.009483	NA
	-0.0085071	NA		-0.0094931	NA		-0.0075509	NA		-0.0104333	NA		-0.0074032	NA		-0.009483	NA
	-0.0085071	NA		-0.0094931	NA		-0.0075509	NA		-0.0104333	NA		-0.0074032	NA		-0.009483	NA
	-0.0085071	NA		-0.0094931	NA		-0.0064632	NA		-0.0104333	NA		-0.0074032	NA		-0.009483	NA
	-0.0085071	NA		-0.0094931	NA		-0.0064632	NA		-0.0104333	NA		-0.0074032	NA		-0.009483	NA
	-0.0085071	NA		-0.0094931	NA		-0.0064632	NA		-0.0104333	NA		-0.0074032	NA		-0.009483	NA
	-0.0085071	NA		-0.0094931	NA		-0.0064632	NA		-0.0104333	NA		-0.0074032	NA		-0.009483	NA
	-0.0085071	NA		-0.0094931	NA		-0.0064632	NA		-0.0104333	NA		-0.0074032	NA		-0.009483	NA
	-0.0085071	NA		-0.0094931	NA		-0.0064632	NA		-0.0104333	NA		-0.0074032	NA		-0.009483	NA
	-0.0085071	NA		-0.0094931	NA		-0.0064632	NA		-0.0094757	NA		-0.0074032	NA		-0.009483	NA
	-0.0085071	NA		-0.0094931	NA		-0.0064632	NA		-0.0094757	NA		-0.0074032	NA		-0.009483	NA
	-0.0074769	NA		-0.0094931	NA		-0.0064632	NA		-0.0094757	NA		-0.0074032	NA		-0.009483	NA
	-0.0074769	NA		-0.0094931	NA		-0.0064632	NA		-0.0094757	NA		-0.0074032	NA		-0.009483	NA
	-0.0074769	NA		-0.0094931	NA		-0.0064632	NA		-0.0094757	NA		-0.0074032	NA		-0.008445	NA
	-0.0074769	NA		-0.0094931	NA		-0.0064632	NA		-0.0094757	NA		-0.0074032	NA		-0.008445	NA
	-0.0074769	NA		-0.0094931	NA		-0.0064632	NA		-0.0094757	NA		-0.0074032	NA		-0.008445	NA
	-0.0074769	NA		-0.0094931	NA		-0.0064632	NA		-0.0094757	NA		-0.0074032	NA		-0.008445	NA
	-0.0074769	NA		-0.0084817	NA		-0.0064632	NA		-0.0094757	NA		-0.0074032	NA		-0.008445	NA
	-0.0074769	NA		-0.0084817	NA		-0.0064632	NA		-0.0094757	NA		-0.0074032	NA		-0.008445	NA
	-0.0074769	NA		-0.0084817	NA		-0.0064632	NA		-0.0094757	NA		-0.0074032	NA		-0.008445	NA
	-0.0074769	NA		-0.0084817	NA		-0.0064632	NA		-0.0094757	NA		-0.0074032	NA		-0.008445	NA
	-0.0074769	NA		-0.0084817	NA		-0.0064632	NA		-0.0094757	NA		-0.0074032	NA		-0.008445	NA
	-0.0074769	NA		-0.0084817	NA		-0.0064632	NA		-0.0094757	NA		-0.0074032	NA		-0.008445	NA
	-0.0074769	NA		-0.0084817	NA		-0.0064632	NA		-0.0094757	NA		-0.0074032	NA		-0.008445	NA
	-0.0074769	NA		-0.0084817	NA		-0.0064632	NA		-0.0094757	NA		-0.0064892	NA		-0.008445	NA
	-0.0074769	NA		-0.0084817	NA		-0.0064632	NA		-0.0094757	NA		-0.0064892	NA		-0.008445	NA
	-0.0074769	NA		-0.0084817	NA		-0.0064632	NA		-0.0094757	NA		-0.0064892	NA		-0.008445	NA
	-0.0074769	NA		-0.0084817	NA		-0.0064632	NA		-0.0094757	NA		-0.0064892	NA		-0.008445	NA
	-0.0074769	NA		-0.0084817	NA		-0.0064632	NA		-0.0094757	NA		-0.0064892	NA		-0.008445	NA
	-0.0074769	NA		-0.0084817	NA		-0.0064632	NA		-0.0094757	NA		-0.0064892	NA		-0.008445	NA
	-0.0074769	NA		-0.0084817	NA		-0.0064632	NA		-0.0094757	NA		-0.0064892	NA		-0.008445	NA
	-0.0074769	NA		-0.0084817	NA		-0.0064632	NA		-0.0094757	NA		-0.0064892	NA		-0.008445	NA
	-0.0074769	NA		-0.0084817	NA		-0.0064632	NA		-0.0084634	NA		-0.0064892	NA		-0.008445	NA
	-0.0074769	NA		-0.0084817	NA		-0.0064632	NA		-0.0084634	NA		-0.0064892	NA		-0.008445	NA
	-0.0074769	NA		-0.0084817	NA		-0.0055076	NA		-0.0084634	NA		-0.0064892	NA		-0.008445	NA
	-0.0065045	NA		-0.0084817	NA		-0.0055076	NA		-0.0084634	NA		-0.0064892	NA		-0.008445	NA
	-0.0065045	NA		-0.0084817	NA		-0.0055076	NA		-0.0084634	NA		-0.0064892	NA		-0.008445	NA
	-0.0065045	NA		-0.0084817	NA		-0.0055076	NA		-0.0084634	NA		-0.0064892	NA		-0.008445	NA
	-0.0065045	NA		-0.0084817	NA		-0.0055076	NA		-0.0084634	NA		-0.0064892	NA		-0.008445	NA
	-0.0065045	NA		-0.0084817	NA		-0.0055076	NA		-0.0084634	NA		-0.0064892	NA		-0.008445	NA
	-0.0065045	NA		-0.0084817	NA		-0.0055076	NA		-0.0084634	NA		-0.0064892	NA		-0.008445	NA
	-0.0065045	NA		-0.0075052	NA		-0.0055076	NA		-0.0084634	NA		-0.0064892	NA		-0.008445	NA
	-0.0065045	NA		-0.0075052	NA		-0.0055076	NA		-0.0084634	NA		-0.0064892	NA		-0.008445	NA
	-0.0065045	NA		-0.0075052	NA		-0.0055076	NA		-0.0084634	NA		-0.0064892	NA		-0.008445	NA
	-0.0065045	NA		-0.0075052	NA		-0.0055076	NA		-0.0084634	NA		-0.0064892	NA		-0.008445	NA
	-0.0065045	NA		-0.0075052	NA		-0.0055076	NA		-0.0084634	NA		-0.0064892	NA		-0.008445	NA
	-0.0065045	NA		-0.0075052	NA		-0.0055076	NA		-0.0074474	NA		-0.0054627	NA		-0.007587	NA
	-0.0065045	NA		-0.0075052	NA		-0.0055076	NA		-0.0074474	NA		-0.0054627	NA		-0.007587	NA
	-0.0065045	NA		-0.0075052	NA		-0.0055076	NA		-0.0074474	NA		-0.0054627	NA		-0.007587	NA
	-0.0065045	NA		-0.0075052	NA		-0.0055076	NA		-0.0074474	NA		-0.0054627	NA		-0.007587	NA
	-0.0065045	NA		-0.0075052	NA		-0.0055076	NA		-0.0074474	NA		-0.0054627	NA		-0.007587	NA
	-0.0065045	NA		-0.0075052	NA		-0.0055076	NA		-0.0074474	NA		-0.0054627	NA		-0.007587	NA
	-0.0065045	NA		-0.0075052	NA		-0.0055076	NA		-0.0074474	NA		-0.0054627	NA		-0.007587	NA
	-0.0065045	NA		-0.0075052	NA		-0.0055076	NA		-0.0074474	NA		-0.0054627	NA		-0.007587	NA
	-0.0065045	NA		-0.0075052	NA		-0.0055076	NA		-0.0074474	NA		-0.0054627	NA		-0.007587	NA
	-0.0065045	NA		-0.0075052	NA		-0.0055076	NA		-0.0074474	NA		-0.0054627	NA		-0.007587	NA
	-0.0065045	NA		-0.0075052	NA		-0.0055076	NA		-0.0074474	NA		-0.0054627	NA		-0.007587	NA
	-0.0065045	NA		-0.0075052	NA		-0.0055076	NA		-0.0074474	NA		-0.0054627	NA		-0.007587	NA
	-0.0065045	NA		-0.0075052	NA		-0.0055076	NA		-0.0074474	NA		-0.0054627	NA		-0.007587	NA
	-0.0065045	NA		-0.0075052	NA		-0.0055076	NA		-0.0074474	NA		-0.0054627	NA		-0.007587	NA
	-0.0065045	NA		-0.0075052	NA		-0.0055076	NA		-0.0074474	NA		-0.0054627	NA		-0.007587	NA
	-0.0065045	NA		-0.0075052	NA		-0.0055076	NA		-0.0074474	NA		-0.0054627	NA		-0.007587	NA
	-0.0065045	NA		-0.0075052	NA		-0.0055076	NA		-0.0074474	NA		-0.0054627	NA		-0.007587	NA
	-0.0065045	NA		-0.0075052	NA		-0.0055076	NA		-0.0074474	NA		-0.0054627	NA		-0.007587	NA
	-0.0065045	NA		-0.0075052	NA		-0.0055076	NA		-0.0065079	NA		-0.0054627	NA		-0.007587	NA
	-0.0065045	NA		-0.006574	NA		-0.0055076	NA		-0.0065079	NA		-0.0054627	NA		-0.007587	NA
	-0.0065045	NA		-0.006574	NA		-0.0055076	NA		-0.0065079	NA		-0.0054627	NA		-0.007587	NA
	-0.0065045	NA		-0.006574	NA		-0.0055076	NA		-0.0065079	NA		-0.0054627	NA		-0.007587	NA
	-0.0054754	NA		-0.006574	NA		-0.0055076	NA		-0.0065079	NA		-0.0054627	NA		-0.007587	NA
	-0.0054754	NA		-0.006574	NA		-0.0055076	NA		-0.0065079	NA		-0.0054627	NA		-0.007587	NA
	-0.0054754	NA		-0.006574	NA		-0.0055076	NA		-0.0065079	NA		-0.0054627	NA		-0.007587	NA
	-0.0054754	NA		-0.006574	NA		-0.0044662	NA		-0.0065079	NA		-0.0054627	NA		-0.007587	NA
	-0.0054754	NA		-0.006574	NA		-0.0044662	NA		-0.0065079	NA		-0.0054627	NA		-0.006471	NA
	-0.0054754	NA		-0.006574	NA		-0.0044662	NA		-0.0065079	NA		-0.0044754	NA		-0.006471	NA
	-0.0054754	NA		-0.006574	NA		-0.0044662	NA		-0.0065079	NA		-0.0044754	NA		-0.006471	NA
	-0.0054754	NA		-0.006574	NA		-0.0044662	NA		-0.0065079	NA		-0.0044754	NA		-0.006471	NA
	-0.0054754	NA		-0.006574	NA		-0.0044662	NA		-0.0065079	NA		-0.0044754	NA		-0.006471	NA
	-0.0054754	NA		-0.006574	NA		-0.0044662	NA		-0.0065079	NA		-0.0044754	NA		-0.006471	NA
	-0.0054754	NA		-0.006574	NA		-0.0044662	NA		-0.0065079	NA		-0.0044754	NA		-0.006471	NA
	-0.0054754	NA		-0.006574	NA		-0.0044662	NA		-0.0065079	NA		-0.0044754	NA		-0.006471	NA
	-0.0054754	NA		-0.006574	NA		-0.0044662	NA		-0.0065079	NA		-0.0044754	NA		-0.006471	NA
	-0.0054754	NA		-0.006574	NA		-0.0044662	NA		-0.0065079	NA		-0.0044754	NA		-0.006471	NA
	-0.0054754	NA		-0.006574	NA		-0.0044662	NA		-0.0065079	NA		-0.0044754	NA		-0.006471	NA
	-0.0054754	NA		-0.006574	NA		-0.0044662	NA		-0.0065079	NA		-0.0044754	NA		-0.006471	NA
	-0.0054754	NA		-0.006574	NA		-0.0044662	NA		-0.0065079	NA		-0.0044754	NA		-0.006471	NA
	-0.0054754	NA		-0.006574	NA		-0.0044662	NA		-0.0065079	NA		-0.0044754	NA		-0.006471	NA
	-0.0054754	NA		-0.006574	NA		-0.0044662	NA		-0.0065079	NA		-0.0044754	NA		-0.006471	NA
	-0.0054754	NA		-0.0055214	NA		-0.0044662	NA		-0.0065079	NA		-0.0044754	NA		-0.006471	NA
	-0.0054754	NA		-0.0055214	NA		-0.0044662	NA		-0.0065079	NA		-0.0044754	NA		-0.006471	NA
	-0.0054754	NA		-0.0055214	NA		-0.0044662	NA		-0.0065079	NA		-0.0044754	NA		-0.006471	NA
	-0.0054754	NA		-0.0055214	NA		-0.0044662	NA		-0.0065079	NA		-0.0044754	NA		-0.006471	NA
	-0.0054754	NA		-0.0055214	NA		-0.0044662	NA		-0.0065079	NA		-0.0044754	NA		-0.006471	NA
	-0.0054754	NA		-0.0055214	NA		-0.0044662	NA		-0.0065079	NA		-0.0044754	NA		-0.006471	NA
	-0.0054754	NA		-0.0055214	NA		-0.0044662	NA		-0.0065079	NA		-0.0044754	NA		-0.006471	NA
	-0.0054754	NA		-0.0055214	NA		-0.0044662	NA		-0.0065079	NA		-0.0044754	NA		-0.006471	NA
	-0.0054754	NA		-0.0055214	NA		-0.0044662	NA		-0.0065079	NA		-0.0044754	NA		-0.005499	NA
	-0.0054754	NA		-0.0055214	NA		-0.0044662	NA		-0.0065079	NA		-0.0044754	NA		-0.005499	NA
	-0.0054754	NA		-0.0055214	NA		-0.0044662	NA		-0.0065079	NA		-0.0044754	NA		-0.005499	NA
	-0.0054754	NA		-0.0055214	NA		-0.0044662	NA		-0.0065079	NA		-0.0044754	NA		-0.005499	NA
	-0.0054754	NA		-0.0055214	NA		-0.0035333	NA		-0.0065079	NA		-0.0034024	NA		-0.005499	NA
	-0.0054754	NA		-0.0055214	NA		-0.0035333	NA		-0.0065079	NA		-0.0034024	NA		-0.005499	NA
	-0.0045355	NA		-0.0055214	NA		-0.0035333	NA		-0.0065079	NA		-0.0034024	NA		-0.005499	NA
	-0.0045355	NA		-0.0055214	NA		-0.0035333	NA		-0.0054906	NA		-0.0034024	NA		-0.005499	NA
	-0.0045355	NA		-0.0055214	NA		-0.0035333	NA		-0.0054906	NA		-0.0034024	NA		-0.005499	NA
	-0.0045355	NA		-0.0055214	NA		-0.0035333	NA		-0.0054906	NA		-0.0034024	NA		-0.005499	NA
	-0.0045355	NA		-0.0055214	NA		-0.0035333	NA		-0.0054906	NA		-0.0034024	NA		-0.005499	NA
	-0.0045355	NA		-0.0055214	NA		-0.0035333	NA		-0.0054906	NA		-0.0034024	NA		-0.005499	NA
	-0.0045355	NA		-0.0055214	NA		-0.0035333	NA		-0.0054906	NA		-0.0034024	NA		-0.005499	NA
	-0.0045355	NA		-0.0055214	NA		-0.0035333	NA		-0.0054906	NA		-0.0034024	NA		-0.005499	NA
	-0.0045355	NA		-0.0055214	NA		-0.0035333	NA		-0.0054906	NA		-0.0034024	NA		-0.005499	NA
	-0.0045355	NA		-0.0055214	NA		-0.0035333	NA		-0.0054906	NA		-0.0034024	NA		-0.005499	NA
	-0.0045355	NA		-0.0044655	NA		-0.0035333	NA		-0.0054906	NA		-0.0034024	NA		-0.005499	NA
	-0.0045355	NA		-0.0044655	NA		-0.0035333	NA		-0.0054906	NA		-0.0034024	NA		-0.005499	NA
	-0.0045355	NA		-0.0044655	NA		-0.0035333	NA		-0.0054906	NA		-0.0034024	NA		-0.005499	NA
	-0.0045355	NA		-0.0044655	NA		-0.0035333	NA		-0.0054906	NA		-0.0034024	NA		-0.005499	NA
	-0.0045355	NA		-0.0044655	NA		-0.0035333	NA		-0.0054906	NA		-0.0034024	NA		-0.005499	NA
	-0.0045355	NA		-0.0044655	NA		-0.0035333	NA		-0.0054906	NA		-0.0034024	NA		-0.005499	NA
	-0.0045355	NA		-0.0044655	NA		-0.0035333	NA		-0.0054906	NA		-0.0034024	NA		-0.005499	NA
	-0.0045355	NA		-0.0044655	NA		-0.0035333	NA		-0.0054906	NA		-0.0034024	NA		-0.005499	NA
	-0.0045355	NA		-0.0044655	NA		-0.0035333	NA		-0.0054906	NA		-0.0034024	NA		-0.005499	NA
	-0.0045355	NA		-0.0044655	NA		-0.0035333	NA		-0.0054906	NA		-0.0034024	NA		-0.005499	NA
	-0.0045355	NA		-0.0044655	NA		-0.0035333	NA		-0.0054906	NA		-0.0034024	NA		-0.005499	NA
	-0.0045355	NA		-0.0044655	NA		-0.0035333	NA		-0.0054906	NA		-0.0034024	NA		-0.005499	NA
	-0.0045355	NA		-0.0044655	NA		-0.0035333	NA		-0.0054906	NA		-0.0034024	NA		-0.005499	NA
	-0.0045355	NA		-0.0044655	NA		-0.0035333	NA		-0.0045601	NA		-0.0034024	NA		-0.005499	NA
	-0.0045355	NA		-0.0044655	NA		-0.0035333	NA		-0.0045601	NA		-0.0034024	NA		-0.005499	NA
	-0.0045355	NA		-0.0044655	NA		-0.0035333	NA		-0.0045601	NA		-0.0034024	NA		-0.005499	NA
	-0.0045355	NA		-0.0044655	NA		-0.0035333	NA		-0.0045601	NA		-0.0034024	NA		-0.004451	NA
	-0.0045355	NA		-0.0044655	NA		-0.0035333	NA		-0.0045601	NA		-0.0034024	NA		-0.004451	NA
	-0.0045355	NA		-0.0044655	NA		-0.0035333	NA		-0.0045601	NA		-0.0034024	NA		-0.004451	NA
	-0.0045355	NA		-0.0044655	NA		-0.0035333	NA		-0.0045601	NA		-0.0025723	NA		-0.004451	NA
	-0.0045355	NA		-0.0044655	NA		-0.0035333	NA		-0.0045601	NA		-0.0025723	NA		-0.004451	NA
	-0.0033967	NA		-0.0044655	NA		-0.0035333	NA		-0.0045601	NA		-0.0025723	NA		-0.004451	NA
	-0.0033967	NA		-0.0044655	NA		-0.0035333	NA		-0.0045601	NA		-0.0025723	NA		-0.004451	NA
	-0.0033967	NA		-0.0044655	NA		-0.0035333	NA		-0.0045601	NA		-0.0025723	NA		-0.004451	NA
	-0.0033967	NA		-0.0044655	NA		-0.0035333	NA		-0.0045601	NA		-0.0025723	NA		-0.004451	NA
	-0.0033967	NA		-0.0044655	NA		-0.0025036	NA		-0.0045601	NA		-0.0025723	NA		-0.004451	NA
	-0.0033967	NA		-0.0044655	NA		-0.0025036	NA		-0.0045601	NA		-0.0025723	NA		-0.004451	NA
	-0.0033967	NA		-0.0044655	NA		-0.0025036	NA		-0.0045601	NA		-0.0025723	NA		-0.004451	NA
	-0.0033967	NA		-0.0034568	NA		-0.0025036	NA		-0.0045601	NA		-0.0025723	NA		-0.004451	NA
	-0.0033967	NA		-0.0034568	NA		-0.0025036	NA		-0.0045601	NA		-0.0025723	NA		-0.004451	NA
	-0.0033967	NA		-0.0034568	NA		-0.0025036	NA		-0.0045601	NA		-0.0025723	NA		-0.004451	NA
	-0.0033967	NA		-0.0034568	NA		-0.0025036	NA		-0.0045601	NA		-0.0025723	NA		-0.004451	NA
	-0.0033967	NA		-0.0034568	NA		-0.0025036	NA		-0.0045601	NA		-0.0025723	NA		-0.004451	NA
	-0.0033967	NA		-0.0034568	NA		-0.0025036	NA		-0.0045601	NA		-0.0025723	NA		-0.004451	NA
	-0.0033967	NA		-0.0034568	NA		-0.0025036	NA		-0.0045601	NA		-0.0025723	NA		-0.004451	NA
	-0.0033967	NA		-0.0034568	NA		-0.0025036	NA		-0.0034744	NA		-0.0025723	NA		-0.004451	NA
	-0.0033967	NA		-0.0034568	NA		-0.0025036	NA		-0.0034744	NA		-0.0025723	NA		-0.004451	NA
	-0.0033967	NA		-0.0034568	NA		-0.0025036	NA		-0.0034744	NA		-0.0025723	NA		-0.004451	NA
	-0.0033967	NA		-0.0034568	NA		-0.0025036	NA		-0.0034744	NA		-0.0025723	NA		-0.004451	NA
	-0.0033967	NA		-0.0034568	NA		-0.0025036	NA		-0.0034744	NA		-0.0025723	NA		-0.004451	NA
	-0.0033967	NA		-0.0034568	NA		-0.0025036	NA		-0.0034744	NA		-0.0025723	NA		-0.004451	NA
	-0.0033967	NA		-0.0034568	NA		-0.0025036	NA		-0.0034744	NA		-0.0025723	NA		-0.004451	NA
	-0.0033967	NA		-0.0034568	NA		-0.0025036	NA		-0.0034744	NA		-0.0025723	NA		-0.004451	NA
	-0.0033967	NA		-0.0034568	NA		-0.0025036	NA		-0.0034744	NA		-0.0025723	NA		-0.004451	NA
	-0.0033967	NA		-0.0034568	NA		-0.0025036	NA		-0.0034744	NA		-0.0025723	NA		-0.004451	NA
	-0.0033967	NA		-0.0034568	NA		-0.0025036	NA		-0.0034744	NA		-0.0025723	NA		-0.003412	NA
	-0.0033967	NA		-0.0034568	NA		-0.0025036	NA		-0.0034744	NA		-0.0025723	NA		-0.003412	NA
	-0.0033967	NA		-0.0034568	NA		-0.0025036	NA		-0.0034744	NA		-0.0025723	NA		-0.003412	NA
	-0.0033967	NA		-0.0034568	NA		-0.0025036	NA		-0.0034744	NA		-0.0025723	NA		-0.003412	NA
	-0.0033967	NA		-0.0034568	NA		-0.0025036	NA		-0.0034744	NA		-0.0015258	NA		-0.003412	NA
	-0.0033967	NA		-0.0034568	NA		-0.0025036	NA		-0.0034744	NA		-0.0015258	NA		-0.003412	NA
	-0.0033967	NA		-0.0034568	NA		-0.0025036	NA		-0.0034744	NA		-0.0015258	NA		-0.003412	NA
	-0.0033967	NA		-0.0034568	NA		-0.0025036	NA		-0.0034744	NA		-0.0015258	NA		-0.003412	NA
	-0.0033967	NA		-0.0034568	NA		-0.0025036	NA		-0.0034744	NA		-0.0015258	NA		-0.003412	NA
	-0.0033967	NA		-0.0034568	NA		-0.0025036	NA		-0.0034744	NA		-0.0015258	NA		-0.003412	NA
	-0.0033967	NA		-0.0034568	NA		-0.0025036	NA		-0.0034744	NA		-0.0015258	NA		-0.003412	NA
	-0.0024997	NA		-0.0034568	NA		-0.0025036	NA		-0.0034744	NA		-0.0015258	NA		-0.003412	NA
	-0.0024997	NA		-0.0034568	NA		-0.0025036	NA		-0.0034744	NA		-0.0015258	NA		-0.003412	NA
	-0.0024997	NA		-0.0034568	NA		-0.0015293	NA		-0.0034744	NA		-0.0015258	NA		-0.003412	NA
	-0.0024997	NA		-0.0034568	NA		-0.0015293	NA		-0.0034744	NA		-0.0015258	NA		-0.003412	NA
	-0.0024997	NA		-0.0034568	NA		-0.0015293	NA		-0.0034744	NA		-0.0015258	NA		-0.003412	NA
	-0.0024997	NA		-0.0025095	NA		-0.0015293	NA		-0.0034744	NA		-0.0015258	NA		-0.003412	NA
	-0.0024997	NA		-0.0025095	NA		-0.0015293	NA		-0.0034744	NA		-0.0015258	NA		-0.003412	NA
	-0.0024997	NA		-0.0025095	NA		-0.0015293	NA		-0.0034744	NA		-0.0015258	NA		-0.003412	NA
	-0.0024997	NA		-0.0025095	NA		-0.0015293	NA		-0.0025396	NA		-0.0015258	NA		-0.003412	NA
	-0.0024997	NA		-0.0025095	NA		-0.0015293	NA		-0.0025396	NA		-0.0015258	NA		-0.003412	NA
	-0.0024997	NA		-0.0025095	NA		-0.0015293	NA		-0.0025396	NA		-0.0015258	NA		-0.003412	NA
	-0.0024997	NA		-0.0025095	NA		-0.0015293	NA		-0.0025396	NA		-0.0015258	NA		-0.003412	NA
	-0.0024997	NA		-0.0025095	NA		-0.0015293	NA		-0.0025396	NA		-0.0015258	NA		-0.003412	NA
	-0.0024997	NA		-0.0025095	NA		-0.0015293	NA		-0.0025396	NA		-0.0015258	NA		-0.003412	NA
	-0.0024997	NA		-0.0025095	NA		-0.0015293	NA		-0.0025396	NA		-0.0015258	NA		-0.003412	NA
	-0.0024997	NA		-0.0025095	NA		-0.0015293	NA		-0.0025396	NA		-0.0015258	NA		-0.003412	NA
	-0.0024997	NA		-0.0025095	NA		-0.0015293	NA		-0.0025396	NA		-0.0015258	NA		-0.003412	NA
	-0.0024997	NA		-0.0025095	NA		-0.0015293	NA		-0.0025396	NA		-0.0015258	NA		-0.003412	NA
	-0.0024997	NA		-0.0025095	NA		-0.0015293	NA		-0.0025396	NA		-0.0015258	NA		-0.003412	NA
	-0.0024997	NA		-0.0025095	NA		-0.0015293	NA		-0.0025396	NA		-0.0015258	NA		-0.003412	NA
	-0.0024997	NA		-0.0025095	NA		-0.0015293	NA		-0.0025396	NA		-0.0015258	NA		-0.002422	NA
	-0.0024997	NA		-0.0025095	NA		-0.0015293	NA		-0.0025396	NA		-0.0015258	NA		-0.002422	NA
	-0.0024997	NA		-0.0025095	NA		-0.0015293	NA		-0.0025396	NA		-0.0015258	NA		-0.002422	NA
	-0.0024997	NA		-0.0025095	NA		-0.0015293	NA		-0.0025396	NA		-0.0015258	NA		-0.002422	NA
	-0.0024997	NA		-0.0025095	NA		-0.0015293	NA		-0.0025396	NA		-0.0015258	NA		-0.002422	NA
	-0.0024997	NA		-0.0025095	NA		-0.0015293	NA		-0.0025396	NA		-0.0015258	NA		-0.002422	NA
	-0.0024997	NA		-0.0025095	NA		-0.0015293	NA		-0.0025396	NA		-0.0015258	NA		-0.002422	NA
	-0.0024997	NA		-0.0025095	NA		-0.0015293	NA		-0.0025396	NA		-0.0005071	NA		-0.002422	NA
	-0.0024997	NA		-0.0025095	NA		-0.0015293	NA		-0.0025396	NA		-0.0005071	NA		-0.002422	NA
	-0.0024997	NA		-0.0025095	NA		-0.0015293	NA		-0.0025396	NA		-0.0005071	NA		-0.002422	NA
	-0.0015033	NA		-0.0025095	NA		-0.0015293	NA		-0.0025396	NA		-0.0005071	NA		-0.002422	NA
	-0.0015033	NA		-0.0025095	NA		-0.0015293	NA		-0.0025396	NA		-0.0005071	NA		-0.002422	NA
	-0.0015033	NA		-0.0025095	NA		-0.0015293	NA		-0.0025396	NA		-0.0005071	NA		-0.002422	NA
	-0.0015033	NA		-0.0025095	NA		-0.0015293	NA		-0.0025396	NA		-0.0005071	NA		-0.002422	NA
	-0.0015033	NA		-0.0025095	NA		-0.0015293	NA		-0.0025396	NA		-0.0005071	NA		-0.002422	NA
	-0.0015033	NA		-0.0025095	NA		-0.0015293	NA		-0.0025396	NA		-0.0005071	NA		-0.002422	NA
	-0.0015033	NA		-0.0025095	NA		-0.0015293	NA		-0.0025396	NA		-0.0005071	NA		-0.002422	NA
	-0.0015033	NA		-0.0025095	NA		-0.0015293	NA		-0.0025396	NA		-0.0005071	NA		-0.002422	NA
	-0.0015033	NA		-0.0025095	NA		-0.0015293	NA		-0.0025396	NA		-0.0005071	NA		-0.002422	NA
	-0.0015033	NA		-0.0025095	NA		-0.0015293	NA		-0.0025396	NA		-0.0005071	NA		-0.002422	NA
	-0.0015033	NA		-0.0014562	NA		-0.0015293	NA		-0.0025396	NA		-0.0005071	NA		-0.002422	NA
	-0.0015033	NA		-0.0014562	NA		-0.0015293	NA		-0.0025396	NA		-0.0005071	NA		-0.002422	NA
	-0.0015033	NA		-0.0014562	NA		-0.0015293	NA		-0.0025396	NA		-0.0005071	NA		-0.002422	NA
	-0.0015033	NA		-0.0014562	NA		-0.000489	NA		-0.0025396	NA		-0.0005071	NA		-0.001577	NA
	-0.0015033	NA		-0.0014562	NA		-0.000489	NA		-0.0025396	NA		-0.0005071	NA		-0.001577	NA
	-0.0015033	NA		-0.0014562	NA		-0.000489	NA		-0.0025396	NA		-0.0005071	NA		-0.001577	NA
	-0.0015033	NA		-0.0014562	NA		-0.000489	NA		-0.0015443	NA		-0.0005071	NA		-0.001577	NA
	-0.0015033	NA		-0.0014562	NA		-0.000489	NA		-0.0015443	NA		-0.0005071	NA		-0.001577	NA
	-0.0015033	NA		-0.0014562	NA		-0.000489	NA		-0.0015443	NA		-0.0005071	NA		-0.001577	NA
	-0.0015033	NA		-0.0014562	NA		-0.000489	NA		-0.0015443	NA		-0.0005071	NA		-0.001577	NA
	-0.0015033	NA		-0.0014562	NA		-0.000489	NA		-0.0015443	NA		-0.0005071	NA		-0.001577	NA
	-0.0015033	NA		-0.0014562	NA		-0.000489	NA		-0.0015443	NA		-0.0005071	NA		-0.001577	NA
	-0.0015033	NA		-0.0014562	NA		-0.000489	NA		-0.0015443	NA		0.0004697	NA		-0.001577	NA
	-0.0015033	NA		-0.0014562	NA		-0.000489	NA		-0.0015443	NA		0.0004697	NA		-0.001577	NA
	-0.0015033	NA		-0.0014562	NA		-0.000489	NA		-0.0015443	NA		0.0004697	NA		-0.001577	NA
	-0.0015033	NA		-0.0014562	NA		-0.000489	NA		-0.0015443	NA		0.0004697	NA		-0.001577	NA
	-0.0004599	NA		-0.0014562	NA		-0.000489	NA		-0.0015443	NA		0.0004697	NA		-0.001577	NA
	-0.0004599	NA		-0.0014562	NA		-0.000489	NA		-0.0015443	NA		0.0004697	NA		-0.001577	NA
	-0.0004599	NA		-0.0014562	NA		-0.000489	NA		-0.0015443	NA		0.0004697	NA		-0.001577	NA
	-0.0004599	NA		-0.0014562	NA		-0.000489	NA		-0.0015443	NA		0.0004697	NA		-0.001577	NA
	-0.0004599	NA		-0.0014562	NA		-0.000489	NA		-0.0015443	NA		0.0004697	NA		-0.001577	NA
	-0.0004599	NA		-0.0014562	NA		-0.000489	NA		-0.0015443	NA		0.0004697	NA		-0.001577	NA
	-0.0004599	NA		-0.0014562	NA		-0.000489	NA		-0.0015443	NA		0.0004697	NA		-0.001577	NA
	-0.0004599	NA		-0.0014562	NA		-0.000489	NA		-0.0015443	NA		0.0004697	NA		-0.001577	NA
	-0.0004599	NA		-0.0014562	NA		-0.000489	NA		-0.0015443	NA		0.0004697	NA		-0.001577	NA
	-0.0004599	NA		-0.0014562	NA		-0.000489	NA		-0.0004182	NA		0.0004697	NA		-0.000516	NA
	-0.0004599	NA		-0.0014562	NA		-0.000489	NA		-0.0004182	NA		0.0004697	NA		-0.000516	NA
	-0.0004599	NA		-0.0014562	NA		-0.000489	NA		-0.0004182	NA		0.0004697	NA		-0.000516	NA
	-0.0004599	NA		-0.0014562	NA		-0.000489	NA		-0.0004182	NA		0.0004697	NA		-0.000516	NA
	-0.0004599	NA		-0.0014562	NA		-0.000489	NA		-0.0004182	NA		0.0004697	NA		-0.000516	NA
	-0.0004599	NA		-0.0014562	NA		-0.000489	NA		-0.0004182	NA		0.0004697	NA		-0.000516	NA
	-0.0004599	NA		-0.0014562	NA		-0.000489	NA		-0.0004182	NA		0.0004697	NA		-0.000516	NA
	-0.0004599	NA		-0.0014562	NA		-0.000489	NA		-0.0004182	NA		0.0004697	NA		-0.000516	NA
	-0.0004599	NA		-0.0004527	NA		0.0004791	NA		-0.0004182	NA		0.0004697	NA		-0.000516	NA
	-0.0004599	NA		-0.0004527	NA		0.0004791	NA		-0.0004182	NA		0.0004697	NA		-0.000516	NA
	-0.0004599	NA		-0.0004527	NA		0.0004791	NA		-0.0004182	NA		0.0004697	NA		-0.000516	NA
	-0.0004599	NA		-0.0004527	NA		0.0004791	NA		-0.0004182	NA		0.0004697	NA		-0.000516	NA
	-0.0004599	NA		-0.0004527	NA		0.0004791	NA		-0.0004182	NA		0.0004697	NA		-0.000516	NA
	-0.0004599	NA		-0.0004527	NA		0.0004791	NA		-0.0004182	NA		0.0004697	NA		-0.000516	NA
	-0.0004599	NA		-0.0004527	NA		0.0004791	NA		-0.0004182	NA		0.0004697	NA		-0.000516	NA
	-0.0004599	NA		-0.0004527	NA		0.0004791	NA		-0.0004182	NA		0.0004697	NA		-0.000516	NA
	-0.0004599	NA		-0.0004527	NA		0.0004791	NA		-0.0004182	NA		0.0004697	NA		-0.000516	NA
	-0.0004599	NA		-0.0004527	NA		0.0004791	NA		-0.0004182	NA		0.0004697	NA		-0.000516	NA
	-0.0004599	NA		-0.0004527	NA		0.0004791	NA		-0.0004182	NA		0.0004697	NA		-0.000516	NA
	-0.0004599	NA		-0.0004527	NA		0.0004791	NA		-0.0004182	NA		0.0004697	NA		-0.000516	NA
	-0.0004599	NA		-0.0004527	NA		0.0004791	NA		-0.0004182	NA		0.0004697	NA		-0.000516	NA
	-0.0004599	NA		-0.0004527	NA		0.0004791	NA		-0.0004182	NA		0.001496	NA		-0.000516	NA
	-0.0004599	NA		-0.0004527	NA		0.0004791	NA		-0.0004182	NA		0.001496	NA		-0.000516	NA
	-0.0004599	NA		-0.0004527	NA		0.0004791	NA		-0.0004182	NA		0.001496	NA		-0.000516	NA
	-0.0004599	NA		-0.0004527	NA		0.0004791	NA		-0.0004182	NA		0.001496	NA		-0.000516	NA
	-0.0004599	NA		-0.0004527	NA		0.0004791	NA		-0.0004182	NA		0.001496	NA		-0.000516	NA
	-0.0004599	NA		-0.0004527	NA		0.0004791	NA		0.0004253	NA		0.001496	NA		-0.000516	NA
	-0.0004599	NA		-0.0004527	NA		0.0004791	NA		0.0004253	NA		0.001496	NA		-0.000516	NA
	-0.0004599	NA		-0.0004527	NA		0.0004791	NA		0.0004253	NA		0.001496	NA		0.000538	NA
	-0.0004599	NA		-0.0004527	NA		0.0004791	NA		0.0004253	NA		0.001496	NA		0.000538	NA
	-0.0004599	NA		-0.0004527	NA		0.0004791	NA		0.0004253	NA		0.001496	NA		0.000538	NA
	-0.0004599	NA		-0.0004527	NA		0.0004791	NA		0.0004253	NA		0.001496	NA		0.000538	NA
	0.0005458	NA		-0.0004527	NA		0.0004791	NA		0.0004253	NA		0.001496	NA		0.000538	NA
	0.0005458	NA		-0.0004527	NA		0.0004791	NA		0.0004253	NA		0.001496	NA		0.000538	NA
	0.0005458	NA		-0.0004527	NA		0.0004791	NA		0.0004253	NA		0.001496	NA		0.000538	NA
	0.0005458	NA		-0.0004527	NA		0.0004791	NA		0.0004253	NA		0.001496	NA		0.000538	NA
	0.0005458	NA		-0.0004527	NA		0.0004791	NA		0.0004253	NA		0.001496	NA		0.000538	NA
	0.0005458	NA		-0.0004527	NA		0.0015336	NA		0.0004253	NA		0.001496	NA		0.000538	NA
	0.0005458	NA		-0.0004527	NA		0.0015336	NA		0.0004253	NA		0.001496	NA		0.000538	NA
	0.0005458	NA		0.0004681	NA		0.0015336	NA		0.0004253	NA		0.001496	NA		0.000538	NA
	0.0005458	NA		0.0004681	NA		0.0015336	NA		0.0004253	NA		0.001496	NA		0.000538	NA
	0.0005458	NA		0.0004681	NA		0.0015336	NA		0.0004253	NA		0.001496	NA		0.000538	NA
	0.0005458	NA		0.0004681	NA		0.0015336	NA		0.0004253	NA		0.001496	NA		0.000538	NA
	0.0005458	NA		0.0004681	NA		0.0015336	NA		0.0004253	NA		0.001496	NA		0.000538	NA
	0.0005458	NA		0.0004681	NA		0.0015336	NA		0.0004253	NA		0.001496	NA		0.000538	NA
	0.0005458	NA		0.0004681	NA		0.0015336	NA		0.0004253	NA		0.001496	NA		0.000538	NA
	0.0005458	NA		0.0004681	NA		0.0015336	NA		0.0004253	NA		0.001496	NA		0.000538	NA
	0.0005458	NA		0.0004681	NA		0.0015336	NA		0.0014033	NA		0.001496	NA		0.001567	NA
	0.0005458	NA		0.0004681	NA		0.0015336	NA		0.0014033	NA		0.001496	NA		0.001567	NA
	0.0005458	NA		0.0004681	NA		0.0015336	NA		0.0014033	NA		0.001496	NA		0.001567	NA
	0.0005458	NA		0.0004681	NA		0.0015336	NA		0.0014033	NA		0.001496	NA		0.001567	NA
	0.0005458	NA		0.0004681	NA		0.0015336	NA		0.0014033	NA		0.001496	NA		0.001567	NA
	0.0005458	NA		0.0004681	NA		0.0015336	NA		0.0014033	NA		0.001496	NA		0.001567	NA
	0.0005458	NA		0.0004681	NA		0.0015336	NA		0.0014033	NA		0.001496	NA		0.001567	NA
	0.0005458	NA		0.0004681	NA		0.0015336	NA		0.0014033	NA		0.001496	NA		0.001567	NA
	0.0005458	NA		0.0004681	NA		0.0015336	NA		0.0014033	NA		0.001496	NA		0.001567	NA
	0.0005458	NA		0.0004681	NA		0.0015336	NA		0.0014033	NA		0.001496	NA		0.001567	NA
	0.0005458	NA		0.0004681	NA		0.0015336	NA		0.0014033	NA		0.001496	NA		0.001567	NA
	0.0005458	NA		0.0004681	NA		0.0015336	NA		0.0014033	NA		0.001496	NA		0.001567	NA
	0.0005458	NA		0.0004681	NA		0.0015336	NA		0.0014033	NA		0.001496	NA		0.001567	NA
	0.0005458	NA		0.0004681	NA		0.0015336	NA		0.0014033	NA		0.0024773	NA		0.001567	NA
	0.0005458	NA		0.0004681	NA		0.0015336	NA		0.0014033	NA		0.0024773	NA		0.001567	NA
	0.0005458	NA		0.0004681	NA		0.0015336	NA		0.0014033	NA		0.0024773	NA		0.001567	NA
	0.0005458	NA		0.0004681	NA		0.0015336	NA		0.0014033	NA		0.0024773	NA		0.001567	NA
	0.0005458	NA		0.0004681	NA		0.0015336	NA		0.0014033	NA		0.0024773	NA		0.001567	NA
	0.001505	NA		0.0015388	NA		0.0015336	NA		0.0014033	NA		0.0024773	NA		0.001567	NA
	0.001505	NA		0.0015388	NA		0.0015336	NA		0.0014033	NA		0.0024773	NA		0.001567	NA
	0.001505	NA		0.0015388	NA		0.0015336	NA		0.0014033	NA		0.0024773	NA		0.001567	NA
	0.001505	NA		0.0015388	NA		0.0015336	NA		0.0014033	NA		0.0024773	NA		0.001567	NA
	0.001505	NA		0.0015388	NA		0.0015336	NA		0.0014033	NA		0.0024773	NA		0.001567	NA
	0.001505	NA		0.0015388	NA		0.0015336	NA		0.002566	NA		0.0024773	NA		0.001567	NA
	0.001505	NA		0.0015388	NA		0.0015336	NA		0.002566	NA		0.0024773	NA		0.001567	NA
	0.001505	NA		0.0015388	NA		0.0015336	NA		0.002566	NA		0.0024773	NA		0.001567	NA
	0.001505	NA		0.0015388	NA		0.0015336	NA		0.002566	NA		0.0024773	NA		0.001567	NA
	0.001505	NA		0.0015388	NA		0.0015336	NA		0.002566	NA		0.0024773	NA		0.001567	NA
	0.001505	NA		0.0015388	NA		0.0015336	NA		0.002566	NA		0.0024773	NA		0.001567	NA
	0.001505	NA		0.0015388	NA		0.0015336	NA		0.002566	NA		0.0024773	NA		0.001567	NA
	0.001505	NA		0.0015388	NA		0.0015336	NA		0.002566	NA		0.0024773	NA		0.001567	NA
	0.001505	NA		0.0015388	NA		0.0015336	NA		0.002566	NA		0.0024773	NA		0.001567	NA
	0.001505	NA		0.0015388	NA		0.0024788	NA		0.002566	NA		0.0024773	NA		0.001567	NA
	0.001505	NA		0.0015388	NA		0.0024788	NA		0.002566	NA		0.0024773	NA		0.001567	NA
	0.001505	NA		0.0015388	NA		0.0024788	NA		0.002566	NA		0.0024773	NA		0.001567	NA
	0.001505	NA		0.0015388	NA		0.0024788	NA		0.002566	NA		0.0024773	NA		0.001567	NA
	0.001505	NA		0.0015388	NA		0.0024788	NA		0.002566	NA		0.0024773	NA		0.001567	NA
	0.001505	NA		0.0015388	NA		0.0024788	NA		0.002566	NA		0.0024773	NA		0.002418	NA
	0.001505	NA		0.0015388	NA		0.0024788	NA		0.002566	NA		0.0024773	NA		0.002418	NA
	0.001505	NA		0.0015388	NA		0.0024788	NA		0.002566	NA		0.0024773	NA		0.002418	NA
	0.001505	NA		0.0015388	NA		0.0024788	NA		0.002566	NA		0.0024773	NA		0.002418	NA
	0.001505	NA		0.0015388	NA		0.0024788	NA		0.002566	NA		0.0024773	NA		0.002418	NA
	0.001505	NA		0.0015388	NA		0.0024788	NA		0.002566	NA		0.0024773	NA		0.002418	NA
	0.001505	NA		0.0025148	NA		0.0024788	NA		0.002566	NA		0.0024773	NA		0.002418	NA
	0.001505	NA		0.0025148	NA		0.0024788	NA		0.002566	NA		0.0024773	NA		0.002418	NA
	0.001505	NA		0.0025148	NA		0.0024788	NA		0.002566	NA		0.0024773	NA		0.002418	NA
	0.001505	NA		0.0025148	NA		0.0024788	NA		0.002566	NA		0.0024773	NA		0.002418	NA
	0.001505	NA		0.0025148	NA		0.0024788	NA		0.002566	NA		0.0024773	NA		0.002418	NA
	0.001505	NA		0.0025148	NA		0.0024788	NA		0.0034275	NA		0.0024773	NA		0.002418	NA
	0.001505	NA		0.0025148	NA		0.0024788	NA		0.0034275	NA		0.0024773	NA		0.002418	NA
	0.001505	NA		0.0025148	NA		0.0024788	NA		0.0034275	NA		0.0024773	NA		0.002418	NA
	0.001505	NA		0.0025148	NA		0.0024788	NA		0.0034275	NA		0.0024773	NA		0.002418	NA
	0.0024916	NA		0.0025148	NA		0.0024788	NA		0.0034275	NA		0.0035312	NA		0.002418	NA
	0.0024916	NA		0.0025148	NA		0.0024788	NA		0.0034275	NA		0.0035312	NA		0.002418	NA
	0.0024916	NA		0.0025148	NA		0.0024788	NA		0.0034275	NA		0.0035312	NA		0.002418	NA
	0.0024916	NA		0.0025148	NA		0.0024788	NA		0.0034275	NA		0.0035312	NA		0.002418	NA
	0.0024916	NA		0.0025148	NA		0.0024788	NA		0.0034275	NA		0.0035312	NA		0.002418	NA
	0.0024916	NA		0.0025148	NA		0.0024788	NA		0.0034275	NA		0.0035312	NA		0.002418	NA
	0.0024916	NA		0.0025148	NA		0.0024788	NA		0.0034275	NA		0.0035312	NA		0.002418	NA
	0.0024916	NA		0.0025148	NA		0.0024788	NA		0.0034275	NA		0.0035312	NA		0.002418	NA
	0.0024916	NA		0.0025148	NA		0.0024788	NA		0.0034275	NA		0.0035312	NA		0.002418	NA
	0.0024916	NA		0.0025148	NA		0.0024788	NA		0.0034275	NA		0.0035312	NA		0.002418	NA
	0.0024916	NA		0.0025148	NA		0.0024788	NA		0.0034275	NA		0.0035312	NA		0.002418	NA
	0.0024916	NA		0.0025148	NA		0.0024788	NA		0.0034275	NA		0.0035312	NA		0.002418	NA
	0.0024916	NA		0.0025148	NA		0.0024788	NA		0.0034275	NA		0.0035312	NA		0.002418	NA
	0.0024916	NA		0.0025148	NA		0.0024788	NA		0.0034275	NA		0.0035312	NA		0.002418	NA
	0.0024916	NA		0.0025148	NA		0.0024788	NA		0.0034275	NA		0.0035312	NA		0.002418	NA
	0.0024916	NA		0.0025148	NA		0.0034197	NA		0.0034275	NA		0.0035312	NA		0.002418	NA
	0.0024916	NA		0.0025148	NA		0.0034197	NA		0.0034275	NA		0.0035312	NA		0.003491	NA
	0.0024916	NA		0.0025148	NA		0.0034197	NA		0.0034275	NA		0.0035312	NA		0.003491	NA
	0.0024916	NA		0.0025148	NA		0.0034197	NA		0.0034275	NA		0.0035312	NA		0.003491	NA
	0.0024916	NA		0.0025148	NA		0.0034197	NA		0.0034275	NA		0.0035312	NA		0.003491	NA
	0.0024916	NA		0.0025148	NA		0.0034197	NA		0.0034275	NA		0.0035312	NA		0.003491	NA
	0.0024916	NA		0.0025148	NA		0.0034197	NA		0.0034275	NA		0.0035312	NA		0.003491	NA
	0.0024916	NA		0.0025148	NA		0.0034197	NA		0.0045066	NA		0.0035312	NA		0.003491	NA
	0.0024916	NA		0.0025148	NA		0.0034197	NA		0.0045066	NA		0.0035312	NA		0.003491	NA
	0.0024916	NA		0.0025148	NA		0.0034197	NA		0.0045066	NA		0.0035312	NA		0.003491	NA
	0.0024916	NA		0.0035307	NA		0.0034197	NA		0.0045066	NA		0.0035312	NA		0.003491	NA
	0.0024916	NA		0.0035307	NA		0.0034197	NA		0.0045066	NA		0.0035312	NA		0.003491	NA
	0.0024916	NA		0.0035307	NA		0.0034197	NA		0.0045066	NA		0.0035312	NA		0.003491	NA
	0.0024916	NA		0.0035307	NA		0.0034197	NA		0.0045066	NA		0.0035312	NA		0.003491	NA
	0.0024916	NA		0.0035307	NA		0.0034197	NA		0.0045066	NA		0.0035312	NA		0.003491	NA
	0.0024916	NA		0.0035307	NA		0.0034197	NA		0.0045066	NA		0.0035312	NA		0.003491	NA
	0.0024916	NA		0.0035307	NA		0.0034197	NA		0.0045066	NA		0.0035312	NA		0.003491	NA
	0.0024916	NA		0.0035307	NA		0.0034197	NA		0.0045066	NA		0.0035312	NA		0.003491	NA
	0.0035781	NA		0.0035307	NA		0.0034197	NA		0.0045066	NA		0.0035312	NA		0.003491	NA
	0.0035781	NA		0.0035307	NA		0.0034197	NA		0.0045066	NA		0.0045024	NA		0.003491	NA
	0.0035781	NA		0.0035307	NA		0.0034197	NA		0.0045066	NA		0.0045024	NA		0.003491	NA
	0.0035781	NA		0.0035307	NA		0.0034197	NA		0.0045066	NA		0.0045024	NA		0.003491	NA
	0.0035781	NA		0.0035307	NA		0.0034197	NA		0.0045066	NA		0.0045024	NA		0.003491	NA
	0.0035781	NA		0.0035307	NA		0.0034197	NA		0.0045066	NA		0.0045024	NA		0.003491	NA
	0.0035781	NA		0.0035307	NA		0.0034197	NA		0.0045066	NA		0.0045024	NA		0.003491	NA
	0.0035781	NA		0.0035307	NA		0.0034197	NA		0.0045066	NA		0.0045024	NA		0.003491	NA
	0.0035781	NA		0.0035307	NA		0.0034197	NA		0.0045066	NA		0.0045024	NA		0.003491	NA
	0.0035781	NA		0.0035307	NA		0.0034197	NA		0.0045066	NA		0.0045024	NA		0.003491	NA
	0.0035781	NA		0.0035307	NA		0.0034197	NA		0.0045066	NA		0.0045024	NA		0.003491	NA
	0.0035781	NA		0.0035307	NA		0.0034197	NA		0.0045066	NA		0.0045024	NA		0.003491	NA
	0.0035781	NA		0.0035307	NA		0.0034197	NA		0.0045066	NA		0.0045024	NA		0.003491	NA
	0.0035781	NA		0.0035307	NA		0.0034197	NA		0.0045066	NA		0.0045024	NA		0.003491	NA
	0.0035781	NA		0.0035307	NA		0.0034197	NA		0.0045066	NA		0.0045024	NA		0.003491	NA
	0.0035781	NA		0.0035307	NA		0.0034197	NA		0.0045066	NA		0.0045024	NA		0.004488	NA
	0.0035781	NA		0.0045307	NA		0.0034197	NA		0.0045066	NA		0.0045024	NA		0.004488	NA
	0.0035781	NA		0.0045307	NA		0.0034197	NA		0.0045066	NA		0.0045024	NA		0.004488	NA
	0.0035781	NA		0.0045307	NA		0.0044987	NA		0.0045066	NA		0.0045024	NA		0.004488	NA
	0.0035781	NA		0.0045307	NA		0.0044987	NA		0.0045066	NA		0.0045024	NA		0.004488	NA
	0.0035781	NA		0.0045307	NA		0.0044987	NA		0.0045066	NA		0.0045024	NA		0.004488	NA
	0.0035781	NA		0.0045307	NA		0.0044987	NA		0.0045066	NA		0.0045024	NA		0.004488	NA
	0.0035781	NA		0.0045307	NA		0.0044987	NA		0.0045066	NA		0.0045024	NA		0.004488	NA
	0.0035781	NA		0.0045307	NA		0.0044987	NA		0.0045066	NA		0.0045024	NA		0.004488	NA
	0.0035781	NA		0.0045307	NA		0.0044987	NA		0.0055128	NA		0.0045024	NA		0.004488	NA
	0.0035781	NA		0.0045307	NA		0.0044987	NA		0.0055128	NA		0.0045024	NA		0.004488	NA
	0.0035781	NA		0.0045307	NA		0.0044987	NA		0.0055128	NA		0.0045024	NA		0.004488	NA
	0.0035781	NA		0.0045307	NA		0.0044987	NA		0.0055128	NA		0.0045024	NA		0.004488	NA
	0.0035781	NA		0.0045307	NA		0.0044987	NA		0.0055128	NA		0.0045024	NA		0.004488	NA
	0.0035781	NA		0.0045307	NA		0.0044987	NA		0.0055128	NA		0.0045024	NA		0.004488	NA
	0.0035781	NA		0.0045307	NA		0.0044987	NA		0.0055128	NA		0.0055385	NA		0.004488	NA
	0.0035781	NA		0.0045307	NA		0.0044987	NA		0.0055128	NA		0.0055385	NA		0.004488	NA
	0.0035781	NA		0.0045307	NA		0.0044987	NA		0.0055128	NA		0.0055385	NA		0.004488	NA
	0.0035781	NA		0.0045307	NA		0.0044987	NA		0.0055128	NA		0.0055385	NA		0.004488	NA
	0.0035781	NA		0.0045307	NA		0.0044987	NA		0.0055128	NA		0.0055385	NA		0.004488	NA
	0.0035781	NA		0.0045307	NA		0.0044987	NA		0.0055128	NA		0.0055385	NA		0.004488	NA
	0.0035781	NA		0.0045307	NA		0.0044987	NA		0.0055128	NA		0.0055385	NA		0.004488	NA
	0.0045254	NA		0.0045307	NA		0.0044987	NA		0.0055128	NA		0.0055385	NA		0.005502	NA
	0.0045254	NA		0.0045307	NA		0.0044987	NA		0.0055128	NA		0.0055385	NA		0.005502	NA
	0.0045254	NA		0.0045307	NA		0.0044987	NA		0.0055128	NA		0.0055385	NA		0.005502	NA
	0.0045254	NA		0.0045307	NA		0.0044987	NA		0.0055128	NA		0.0055385	NA		0.005502	NA
	0.0045254	NA		0.0045307	NA		0.0044987	NA		0.0055128	NA		0.0055385	NA		0.005502	NA
	0.0045254	NA		0.0045307	NA		0.0044987	NA		0.0055128	NA		0.0055385	NA		0.005502	NA
	0.0045254	NA		0.0045307	NA		0.0044987	NA		0.0055128	NA		0.0055385	NA		0.005502	NA
	0.0045254	NA		0.0045307	NA		0.0044987	NA		0.0055128	NA		0.0055385	NA		0.005502	NA
	0.0045254	NA		0.0045307	NA		0.0044987	NA		0.0064507	NA		0.0055385	NA		0.005502	NA
	0.0045254	NA		0.0045307	NA		0.0044987	NA		0.0064507	NA		0.0055385	NA		0.005502	NA
	0.0045254	NA		0.0045307	NA		0.0044987	NA		0.0064507	NA		0.0055385	NA		0.005502	NA
	0.0045254	NA		0.0045307	NA		0.0044987	NA		0.0064507	NA		0.0055385	NA		0.005502	NA
	0.0045254	NA		0.0045307	NA		0.0044987	NA		0.0064507	NA		0.0055385	NA		0.005502	NA
	0.0045254	NA		0.0045307	NA		0.0044987	NA		0.0064507	NA		0.0055385	NA		0.005502	NA
	0.0045254	NA		0.0045307	NA		0.0044987	NA		0.0064507	NA		0.0055385	NA		0.005502	NA
	0.0045254	NA		0.0056402	NA		0.0054471	NA		0.0064507	NA		0.0055385	NA		0.005502	NA
	0.0045254	NA		0.0056402	NA		0.0054471	NA		0.0064507	NA		0.0055385	NA		0.005502	NA
	0.0045254	NA		0.0056402	NA		0.0054471	NA		0.0064507	NA		0.0055385	NA		0.005502	NA
	0.0045254	NA		0.0056402	NA		0.0054471	NA		0.0064507	NA		0.0055385	NA		0.005502	NA
	0.0045254	NA		0.0056402	NA		0.0054471	NA		0.0064507	NA		0.0055385	NA		0.006381	NA
	0.0045254	NA		0.0056402	NA		0.0054471	NA		0.0064507	NA		0.0055385	NA		0.006381	NA
	0.0045254	NA		0.0056402	NA		0.0054471	NA		0.0064507	NA		0.0055385	NA		0.006381	NA
	0.0045254	NA		0.0056402	NA		0.0054471	NA		0.0064507	NA		0.0055385	NA		0.006381	NA
	0.0045254	NA		0.0056402	NA		0.0054471	NA		0.0064507	NA		0.0055385	NA		0.006381	NA
	0.0055449	NA		0.0056402	NA		0.0054471	NA		0.0064507	NA		0.0055385	NA		0.006381	NA
	0.0055449	NA		0.0056402	NA		0.0054471	NA		0.0064507	NA		0.0055385	NA		0.006381	NA
	0.0055449	NA		0.0056402	NA		0.0054471	NA		0.0064507	NA		0.0055385	NA		0.006381	NA
	0.0055449	NA		0.0056402	NA		0.0054471	NA		0.0064507	NA		0.0055385	NA		0.006381	NA
	0.0055449	NA		0.0056402	NA		0.0054471	NA		0.0064507	NA		0.0055385	NA		0.006381	NA
	0.0055449	NA		0.0056402	NA		0.0054471	NA		0.0064507	NA		0.0055385	NA		0.006381	NA
	0.0055449	NA		0.0056402	NA		0.0054471	NA		0.0064507	NA		0.0055385	NA		0.006381	NA
	0.0055449	NA		0.0056402	NA		0.0054471	NA		0.0064507	NA		0.0055385	NA		0.006381	NA
	0.0055449	NA		0.0056402	NA		0.0054471	NA		0.0064507	NA		0.0055385	NA		0.006381	NA
	0.0055449	NA		0.0056402	NA		0.0054471	NA		0.0064507	NA		0.0066017	NA		0.006381	NA
	0.0055449	NA		0.0056402	NA		0.0054471	NA		0.0064507	NA		0.0066017	NA		0.006381	NA
	0.0055449	NA		0.0056402	NA		0.0054471	NA		0.0064507	NA		0.0066017	NA		0.006381	NA
	0.0055449	NA		0.0056402	NA		0.0054471	NA		0.0064507	NA		0.0066017	NA		0.006381	NA
	0.0055449	NA		0.0056402	NA		0.0054471	NA		0.0064507	NA		0.0066017	NA		0.006381	NA
	0.0055449	NA		0.0056402	NA		0.0054471	NA		0.0073835	NA		0.0066017	NA		0.006381	NA
	0.0055449	NA		0.0064884	NA		0.0054471	NA		0.0073835	NA		0.0066017	NA		0.006381	NA
	0.0055449	NA		0.0064884	NA		0.0054471	NA		0.0073835	NA		0.0066017	NA		0.006381	NA
	0.0055449	NA		0.0064884	NA		0.0054471	NA		0.0073835	NA		0.0066017	NA		0.006381	NA
	0.0055449	NA		0.0064884	NA		0.0054471	NA		0.0073835	NA		0.0066017	NA		0.006381	NA
	0.0055449	NA		0.0064884	NA		0.0054471	NA		0.0073835	NA		0.0066017	NA		0.006381	NA
	0.0055449	NA		0.0064884	NA		0.0054471	NA		0.0073835	NA		0.0066017	NA		0.006381	NA
	0.0055449	NA		0.0064884	NA		0.0065391	NA		0.0073835	NA		0.0066017	NA		0.006381	NA
	0.0055449	NA		0.0064884	NA		0.0065391	NA		0.0073835	NA		0.0066017	NA		0.006381	NA
	0.0055449	NA		0.0064884	NA		0.0065391	NA		0.0073835	NA		0.0066017	NA		0.006381	NA
	0.0055449	NA		0.0064884	NA		0.0065391	NA		0.0073835	NA		0.0066017	NA		0.006381	NA
	0.0065552	NA		0.0064884	NA		0.0065391	NA		0.0073835	NA		0.0075001	NA		0.007424	NA
	0.0065552	NA		0.0064884	NA		0.0065391	NA		0.0073835	NA		0.0075001	NA		0.007424	NA
	0.0065552	NA		0.0064884	NA		0.0065391	NA		0.0073835	NA		0.0075001	NA		0.007424	NA
	0.0065552	NA		0.0064884	NA		0.0065391	NA		0.0073835	NA		0.0075001	NA		0.007424	NA
	0.0065552	NA		0.0064884	NA		0.0065391	NA		0.0073835	NA		0.0075001	NA		0.007424	NA
	0.0065552	NA		0.0064884	NA		0.0065391	NA		0.0073835	NA		0.0075001	NA		0.007424	NA
	0.0065552	NA		0.0064884	NA		0.0065391	NA		0.0073835	NA		0.0075001	NA		0.007424	NA
	0.0065552	NA		0.0064884	NA		0.0065391	NA		0.0073835	NA		0.0075001	NA		0.007424	NA
	0.0065552	NA		0.0064884	NA		0.0065391	NA		0.0073835	NA		0.0075001	NA		0.007424	NA
	0.0065552	NA		0.0064884	NA		0.0065391	NA		0.0073835	NA		0.0075001	NA		0.007424	NA
	0.0065552	NA		0.0064884	NA		0.0065391	NA		0.0073835	NA		0.0075001	NA		0.007424	NA
	0.0065552	NA		0.0064884	NA		0.0065391	NA		0.0085975	NA		0.0075001	NA		0.007424	NA
	0.0065552	NA		0.0064884	NA		0.0065391	NA		0.0085975	NA		0.0075001	NA		0.007424	NA
	0.0065552	NA		0.0074844	NA		0.0065391	NA		0.0085975	NA		0.0075001	NA		0.007424	NA
	0.0065552	NA		0.0074844	NA		0.0065391	NA		0.0085975	NA		0.0075001	NA		0.007424	NA
	0.0065552	NA		0.0074844	NA		0.0065391	NA		0.0085975	NA		0.0075001	NA		0.007424	NA
	0.0065552	NA		0.0074844	NA		0.0065391	NA		0.0085975	NA		0.0075001	NA		0.007424	NA
	0.0065552	NA		0.0074844	NA		0.0065391	NA		0.0085975	NA		0.0075001	NA		0.007424	NA
	0.0065552	NA		0.0074844	NA		0.0065391	NA		0.0085975	NA		0.0075001	NA		0.007424	NA
	0.0065552	NA		0.0074844	NA		0.0065391	NA		0.0085975	NA		0.0075001	NA		0.007424	NA
	0.0065552	NA		0.0074844	NA		0.0065391	NA		0.0085975	NA		0.0075001	NA		0.00852	NA
	0.0065552	NA		0.0074844	NA		0.0065391	NA		0.0085975	NA		0.0075001	NA		0.00852	NA
	0.0065552	NA		0.0074844	NA		0.0065391	NA		0.0085975	NA		0.0075001	NA		0.00852	NA
	0.0065552	NA		0.0074844	NA		0.0065391	NA		0.0085975	NA		0.0075001	NA		0.00852	NA
	0.0065552	NA		0.0074844	NA		0.0065391	NA		0.0085975	NA		0.0075001	NA		0.00852	NA
	0.0065552	NA		0.0074844	NA		0.0065391	NA		0.0085975	NA		0.0075001	NA		0.00852	NA
	0.0065552	NA		0.0074844	NA		0.0065391	NA		0.0085975	NA		0.0075001	NA		0.00852	NA
	0.0065552	NA		0.0074844	NA		0.0074647	NA		0.0085975	NA		0.0075001	NA		0.00852	NA
	0.0065552	NA		0.0074844	NA		0.0074647	NA		0.0085975	NA		0.0075001	NA		0.00852	NA
	0.0065552	NA		0.0074844	NA		0.0074647	NA		0.0085975	NA		0.0075001	NA		0.00852	NA
	0.0065552	NA		0.0074844	NA		0.0074647	NA		0.0095684	NA		0.0075001	NA		0.00852	NA
	0.0065552	NA		0.0074844	NA		0.0074647	NA		0.0095684	NA		0.0075001	NA		0.00852	NA
	0.0065552	NA		0.0074844	NA		0.0074647	NA		0.0095684	NA		0.0075001	NA		0.00852	NA
	0.0065552	NA		0.0074844	NA		0.0074647	NA		0.0095684	NA		0.0075001	NA		0.00852	NA
	0.0065552	NA		0.0074844	NA		0.0074647	NA		0.0095684	NA		0.0075001	NA		0.00852	NA
	0.0075554	NA		0.0074844	NA		0.0074647	NA		0.0095684	NA		0.0075001	NA		0.00852	NA
	0.0075554	NA		0.0074844	NA		0.0074647	NA		0.0095684	NA		0.0075001	NA		0.00852	NA
	0.0075554	NA		0.0074844	NA		0.0074647	NA		0.0095684	NA		0.0085383	NA		0.00852	NA
	0.0075554	NA		0.0074844	NA		0.0074647	NA		0.0095684	NA		0.0085383	NA		0.00852	NA
	0.0075554	NA		0.0074844	NA		0.0074647	NA		0.0095684	NA		0.0085383	NA		0.00852	NA
	0.0075554	NA		0.0074844	NA		0.0074647	NA		0.0095684	NA		0.0085383	NA		0.00852	NA
	0.0075554	NA		0.0074844	NA		0.0074647	NA		0.0095684	NA		0.0085383	NA		0.009504	NA
	0.0075554	NA		0.0074844	NA		0.0074647	NA		0.0095684	NA		0.0085383	NA		0.009504	NA
	0.0075554	NA		0.0085281	NA		0.0074647	NA		0.0095684	NA		0.0085383	NA		0.009504	NA
	0.0075554	NA		0.0085281	NA		0.0074647	NA		0.0095684	NA		0.0085383	NA		0.009504	NA
	0.0075554	NA		0.0085281	NA		0.0074647	NA		0.0095684	NA		0.0085383	NA		0.009504	NA
	0.0075554	NA		0.0085281	NA		0.0074647	NA		0.0095684	NA		0.0085383	NA		0.009504	NA
	0.0075554	NA		0.0085281	NA		0.0074647	NA		0.0095684	NA		0.0085383	NA		0.009504	NA
	0.0075554	NA		0.0085281	NA		0.0074647	NA		0.0095684	NA		0.0085383	NA		0.009504	NA
	0.0075554	NA		0.0085281	NA		0.0074647	NA		0.0095684	NA		0.0085383	NA		0.009504	NA
	0.0075554	NA		0.0085281	NA		0.0074647	NA		0.0105356	NA		0.0085383	NA		0.009504	NA
	0.0075554	NA		0.0085281	NA		0.0074647	NA		0.0105356	NA		0.0085383	NA		0.009504	NA
	0.0075554	NA		0.0085281	NA		0.0074647	NA		0.0105356	NA		0.0085383	NA		0.009504	NA
	0.0075554	NA		0.0085281	NA		0.0074647	NA		0.0105356	NA		0.0085383	NA		0.009504	NA
	0.0075554	NA		0.0085281	NA		0.0074647	NA		0.0105356	NA		0.0085383	NA		0.009504	NA
	0.0075554	NA		0.0085281	NA		0.0074647	NA		0.0105356	NA		0.0085383	NA		0.009504	NA
	0.0075554	NA		0.0085281	NA		0.0074647	NA		0.0105356	NA		0.0085383	NA		0.009504	NA
	0.0075554	NA		0.0085281	NA		0.0074647	NA		0.0105356	NA		0.0085383	NA		0.009504	NA
	0.0075554	NA		0.0085281	NA		0.0074647	NA		0.0105356	NA		0.0085383	NA		0.009504	NA
	0.0075554	NA		0.0085281	NA		0.0074647	NA		0.0105356	NA		0.0085383	NA		0.009504	NA
	0.0075554	NA		0.0085281	NA		0.0074647	NA		0.0105356	NA		0.0085383	NA		0.010446	NA
	0.0075554	NA		0.0085281	NA		0.0074647	NA		0.0105356	NA		0.0085383	NA		0.010446	NA
	0.0075554	NA		0.0085281	NA		0.0074647	NA		0.0105356	NA		0.0085383	NA		0.010446	NA
	0.0075554	NA		0.0085281	NA		0.0074647	NA		0.0105356	NA		0.0085383	NA		0.010446	NA
	0.0075554	NA		0.0085281	NA		0.0084802	NA		0.0105356	NA		0.0085383	NA		0.010446	NA
	0.0075554	NA		0.0085281	NA		0.0084802	NA		0.0105356	NA		0.0085383	NA		0.010446	NA
	0.0084658	NA		0.0095107	NA		0.0084802	NA		0.0105356	NA		0.0094636	NA		0.010446	NA
	0.0084658	NA		0.0095107	NA		0.0084802	NA		0.0105356	NA		0.0094636	NA		0.010446	NA
	0.0084658	NA		0.0095107	NA		0.0084802	NA		0.0105356	NA		0.0094636	NA		0.010446	NA
	0.0084658	NA		0.0095107	NA		0.0084802	NA		0.0105356	NA		0.0094636	NA		0.010446	NA
	0.0084658	NA		0.0095107	NA		0.0084802	NA		0.0105356	NA		0.0094636	NA		0.010446	NA
	0.0084658	NA		0.0095107	NA		0.0084802	NA		0.0105356	NA		0.0094636	NA		0.010446	NA
	0.0084658	NA		0.0095107	NA		0.0084802	NA		0.0105356	NA		0.0094636	NA		0.010446	NA
	0.0084658	NA		0.0095107	NA		0.0084802	NA		0.0105356	NA		0.0094636	NA		0.010446	NA
	0.0084658	NA		0.0095107	NA		0.0084802	NA		0.0114964	NA		0.0094636	NA		0.010446	NA
	0.0084658	NA		0.0095107	NA		0.0084802	NA		0.0114964	NA		0.0094636	NA		0.010446	NA
	0.0084658	NA		0.0095107	NA		0.0084802	NA		0.0114964	NA		0.0094636	NA		0.010446	NA
	0.0084658	NA		0.0095107	NA		0.0084802	NA		0.0114964	NA		0.0094636	NA		0.010446	NA
	0.0084658	NA		0.0095107	NA		0.0084802	NA		0.0114964	NA		0.0094636	NA		0.010446	NA
	0.0084658	NA		0.0095107	NA		0.0084802	NA		0.0114964	NA		0.0094636	NA		0.010446	NA
	0.0084658	NA		0.0095107	NA		0.0084802	NA		0.0114964	NA		0.0094636	NA		0.010446	NA
	0.0084658	NA		0.0095107	NA		0.0084802	NA		0.0114964	NA		0.0094636	NA		0.011521	NA
	0.0084658	NA		0.0095107	NA		0.0084802	NA		0.0114964	NA		0.0094636	NA		0.011521	NA
	0.0084658	NA		0.0095107	NA		0.0084802	NA		0.0114964	NA		0.0094636	NA		0.011521	NA
	0.0084658	NA		0.0095107	NA		0.0084802	NA		0.0114964	NA		0.0094636	NA		0.011521	NA
	0.0084658	NA		0.0095107	NA		0.0084802	NA		0.0114964	NA		0.0094636	NA		0.011521	NA
	0.0084658	NA		0.0095107	NA		0.0084802	NA		0.0114964	NA		0.0094636	NA		0.011521	NA
	0.0084658	NA		0.0095107	NA		0.0084802	NA		0.0114964	NA		0.0094636	NA		0.011521	NA
	0.0095804	NA		0.0095107	NA		0.0084802	NA		0.0114964	NA		0.0094636	NA		0.011521	NA
	0.0095804	NA		0.0095107	NA		0.0084802	NA		0.0114964	NA		0.0094636	NA		0.011521	NA
	0.0095804	NA		0.0103948	NA		0.0084802	NA		0.0114964	NA		0.0094636	NA		0.011521	NA
	0.0095804	NA		0.0103948	NA		0.0084802	NA		0.0114964	NA		0.0094636	NA		0.011521	NA
	0.0095804	NA		0.0103948	NA		0.0096081	NA		0.0114964	NA		0.0104486	NA		0.011521	NA
	0.0095804	NA		0.0103948	NA		0.0096081	NA		0.0114964	NA		0.0104486	NA		0.011521	NA
	0.0095804	NA		0.0103948	NA		0.0096081	NA		0.0114964	NA		0.0104486	NA		0.011521	NA
	0.0095804	NA		0.0103948	NA		0.0096081	NA		0.0114964	NA		0.0104486	NA		0.011521	NA
	0.0095804	NA		0.0103948	NA		0.0096081	NA		0.0114964	NA		0.0104486	NA		0.011521	NA
	0.0095804	NA		0.0103948	NA		0.0096081	NA		0.0124943	NA		0.0104486	NA		0.011521	NA
	0.0095804	NA		0.0103948	NA		0.0096081	NA		0.0124943	NA		0.0104486	NA		0.012415	NA
	0.0095804	NA		0.0103948	NA		0.0096081	NA		0.0124943	NA		0.0104486	NA		0.012415	NA
	0.0095804	NA		0.0103948	NA		0.0096081	NA		0.0124943	NA		0.0104486	NA		0.012415	NA
	0.0095804	NA		0.0103948	NA		0.0096081	NA		0.0124943	NA		0.0104486	NA		0.012415	NA
	0.0095804	NA		0.0103948	NA		0.0096081	NA		0.0124943	NA		0.0104486	NA		0.012415	NA
	0.0095804	NA		0.0103948	NA		0.0096081	NA		0.0124943	NA		0.0104486	NA		0.012415	NA
	0.0095804	NA		0.0103948	NA		0.0096081	NA		0.0124943	NA		0.0104486	NA		0.012415	NA
	0.0095804	NA		0.0103948	NA		0.0096081	NA		0.0124943	NA		0.0104486	NA		0.012415	NA
	0.0095804	NA		0.0103948	NA		0.0096081	NA		0.0124943	NA		0.0104486	NA		0.012415	NA
	0.0095804	NA		0.0103948	NA		0.0096081	NA		0.0124943	NA		0.0104486	NA		0.012415	NA
	0.0095804	NA		0.0103948	NA		0.0096081	NA		0.0124943	NA		0.0104486	NA		0.012415	NA
	0.0104114	NA		0.0114232	NA		0.0096081	NA		0.0124943	NA		0.0104486	NA		0.012415	NA
	0.0104114	NA		0.0114232	NA		0.0096081	NA		0.0124943	NA		0.0104486	NA		0.012415	NA
	0.0104114	NA		0.0114232	NA		0.0096081	NA		0.0124943	NA		0.0104486	NA		0.012415	NA
	0.0104114	NA		0.0114232	NA		0.0096081	NA		0.0124943	NA		0.0104486	NA		0.012415	NA
	0.0104114	NA		0.0114232	NA		0.0096081	NA		0.0124943	NA		0.0104486	NA		0.012415	NA
	0.0104114	NA		0.0114232	NA		0.0096081	NA		0.0124943	NA		0.0104486	NA		0.012415	NA
	0.0104114	NA		0.0114232	NA		0.0104398	NA		0.0124943	NA		0.0104486	NA		0.012415	NA
	0.0104114	NA		0.0114232	NA		0.0104398	NA		0.0134628	NA		0.0114999	NA		0.012415	NA
	0.0104114	NA		0.0114232	NA		0.0104398	NA		0.0134628	NA		0.0114999	NA		0.012415	NA
	0.0104114	NA		0.0114232	NA		0.0104398	NA		0.0134628	NA		0.0114999	NA		0.012415	NA
	0.0104114	NA		0.0114232	NA		0.0104398	NA		0.0134628	NA		0.0114999	NA		0.012415	NA
	0.0104114	NA		0.0114232	NA		0.0104398	NA		0.0134628	NA		0.0114999	NA		0.012415	NA
	0.0104114	NA		0.0114232	NA		0.0104398	NA		0.0134628	NA		0.0114999	NA		0.013442	NA
	0.0104114	NA		0.0114232	NA		0.0104398	NA		0.0134628	NA		0.0114999	NA		0.013442	NA
	0.0104114	NA		0.0114232	NA		0.0104398	NA		0.0134628	NA		0.0114999	NA		0.013442	NA
	0.0104114	NA		0.0125359	NA		0.0104398	NA		0.0134628	NA		0.0114999	NA		0.013442	NA
	0.0113495	NA		0.0125359	NA		0.0104398	NA		0.0134628	NA		0.0114999	NA		0.013442	NA
	0.0113495	NA		0.0125359	NA		0.0104398	NA		0.0134628	NA		0.0114999	NA		0.013442	NA
	0.0113495	NA		0.0125359	NA		0.0104398	NA		0.0134628	NA		0.0114999	NA		0.013442	NA
	0.0113495	NA		0.0125359	NA		0.0104398	NA		0.0134628	NA		0.0114999	NA		0.013442	NA
	0.0113495	NA		0.0125359	NA		0.0104398	NA		0.0134628	NA		0.0114999	NA		0.013442	NA
	0.0113495	NA		0.0125359	NA		0.0104398	NA		0.0134628	NA		0.0114999	NA		0.013442	NA
	0.0113495	NA		0.0125359	NA		0.0104398	NA		0.0134628	NA		0.0125168	NA		0.013442	NA
	0.0113495	NA		0.0125359	NA		0.0104398	NA		0.0134628	NA		0.0125168	NA		0.013442	NA
	0.0113495	NA		0.0125359	NA		0.0104398	NA		0.0134628	NA		0.0125168	NA		0.013442	NA
	0.0113495	NA		0.0125359	NA		0.0104398	NA		0.0134628	NA		0.0125168	NA		0.013442	NA
	0.0113495	NA		0.0125359	NA		0.0104398	NA		0.0134628	NA		0.0125168	NA		0.013442	NA
	0.0113495	NA		0.0125359	NA		0.0104398	NA		0.0134628	NA		0.0125168	NA		0.013442	NA
	0.0113495	NA		0.0125359	NA		0.0104398	NA		0.0144466	NA		0.0125168	NA		0.014442	NA
	0.0113495	NA		0.0125359	NA		0.0104398	NA		0.0144466	NA		0.0125168	NA		0.014442	NA
	0.0113495	NA		0.0125359	NA		0.0113713	NA		0.0144466	NA		0.0125168	NA		0.014442	NA
	0.0113495	NA		0.0125359	NA		0.0113713	NA		0.0144466	NA		0.0125168	NA		0.014442	NA
	0.0113495	NA		0.0125359	NA		0.0113713	NA		0.0144466	NA		0.0125168	NA		0.014442	NA
	0.0113495	NA		0.0125359	NA		0.0113713	NA		0.0144466	NA		0.0125168	NA		0.014442	NA
	0.0113495	NA		0.013496	NA		0.0113713	NA		0.0144466	NA		0.0125168	NA		0.014442	NA
	0.0113495	NA		0.013496	NA		0.0113713	NA		0.0144466	NA		0.0125168	NA		0.014442	NA
	0.0113495	NA		0.013496	NA		0.0113713	NA		0.0144466	NA		0.0125168	NA		0.014442	NA
	0.01249	NA		0.013496	NA		0.0113713	NA		0.0144466	NA		0.0125168	NA		0.014442	NA
	0.01249	NA		0.013496	NA		0.0113713	NA		0.0144466	NA		0.0125168	NA		0.014442	NA
	0.01249	NA		0.013496	NA		0.0113713	NA		0.0144466	NA		0.0125168	NA		0.014442	NA
	0.01249	NA		0.013496	NA		0.0113713	NA		0.0144466	NA		0.0125168	NA		0.014442	NA
	0.01249	NA		0.013496	NA		0.0113713	NA		0.0144466	NA		0.013441	NA		0.014442	NA
	0.01249	NA		0.013496	NA		0.0113713	NA		0.0144466	NA		0.013441	NA		0.014442	NA
	0.01249	NA		0.013496	NA		0.0113713	NA		0.0144466	NA		0.013441	NA		0.014442	NA
	0.01249	NA		0.013496	NA		0.0113713	NA		0.0154798	NA		0.013441	NA		0.014442	NA
	0.01249	NA		0.013496	NA		0.0113713	NA		0.0154798	NA		0.013441	NA		0.014442	NA
	0.01249	NA		0.013496	NA		0.0113713	NA		0.0154798	NA		0.013441	NA		0.014442	NA
	0.01249	NA		0.013496	NA		0.0113713	NA		0.0154798	NA		0.013441	NA		0.014442	NA
	0.01249	NA		0.013496	NA		0.0113713	NA		0.0154798	NA		0.013441	NA		0.01555	NA
	0.01249	NA		0.013496	NA		0.0113713	NA		0.0154798	NA		0.013441	NA		0.01555	NA
	0.01249	NA		0.013496	NA		0.0113713	NA		0.0154798	NA		0.013441	NA		0.01555	NA
	0.01249	NA		0.013496	NA		0.0113713	NA		0.0154798	NA		0.013441	NA		0.01555	NA
	0.01249	NA		0.013496	NA		0.0113713	NA		0.0154798	NA		0.013441	NA		0.01555	NA
	0.01249	NA		0.0145091	NA		0.0113713	NA		0.0164233	NA		0.013441	NA		0.01555	NA
	0.01249	NA		0.0145091	NA		0.0113713	NA		0.0164233	NA		0.013441	NA		0.01555	NA
	0.01249	NA		0.0145091	NA		0.0124655	NA		0.0164233	NA		0.013441	NA		0.01555	NA
	0.01249	NA		0.0145091	NA		0.0124655	NA		0.0164233	NA		0.013441	NA		0.01555	NA
	0.01249	NA		0.0145091	NA		0.0124655	NA		0.0164233	NA		0.013441	NA		0.01555	NA
	0.01249	NA		0.0145091	NA		0.0124655	NA		0.0164233	NA		0.013441	NA		0.01555	NA
	0.01249	NA		0.0145091	NA		0.0124655	NA		0.0164233	NA		0.013441	NA		0.01555	NA
	0.01249	NA		0.0145091	NA		0.0124655	NA		0.0164233	NA		0.013441	NA		0.01555	NA
	0.0134882	NA		0.0145091	NA		0.0124655	NA		0.0164233	NA		0.013441	NA		0.01555	NA
	0.0134882	NA		0.0145091	NA		0.0124655	NA		0.0164233	NA		0.013441	NA		0.01555	NA
	0.0134882	NA		0.0145091	NA		0.0124655	NA		0.0164233	NA		0.0144759	NA		0.01555	NA
	0.0134882	NA		0.0145091	NA		0.0124655	NA		0.0164233	NA		0.0144759	NA		0.01555	NA
	0.0134882	NA		0.0145091	NA		0.0124655	NA		0.0164233	NA		0.0144759	NA		0.016458	NA
	0.0134882	NA		0.0145091	NA		0.0124655	NA		0.0174575	NA		0.0144759	NA		0.016458	NA
	0.0134882	NA		0.0145091	NA		0.0124655	NA		0.0174575	NA		0.0144759	NA		0.016458	NA
	0.0134882	NA		0.0145091	NA		0.0124655	NA		0.0174575	NA		0.0144759	NA		0.016458	NA
	0.0134882	NA		0.0145091	NA		0.0124655	NA		0.0174575	NA		0.0144759	NA		0.016458	NA
	0.0134882	NA		0.0145091	NA		0.0124655	NA		0.0174575	NA		0.0144759	NA		0.016458	NA
	0.0134882	NA		0.0145091	NA		0.0124655	NA		0.0174575	NA		0.0144759	NA		0.016458	NA
	0.0134882	NA		0.0145091	NA		0.0124655	NA		0.0174575	NA		0.0144759	NA		0.016458	NA
	0.0134882	NA		0.0154353	NA		0.0134143	NA		0.0174575	NA		0.0144759	NA		0.016458	NA
	0.0134882	NA		0.0154353	NA		0.0134143	NA		0.0174575	NA		0.0144759	NA		0.016458	NA
	0.0134882	NA		0.0154353	NA		0.0134143	NA		0.0174575	NA		0.0144759	NA		0.016458	NA
	0.0134882	NA		0.0154353	NA		0.0134143	NA		0.0185157	NA		0.0144759	NA		0.016458	NA
	0.0134882	NA		0.0154353	NA		0.0134143	NA		0.0185157	NA		0.0144759	NA		0.017435	NA
	0.0134882	NA		0.0154353	NA		0.0134143	NA		0.0185157	NA		0.0144759	NA		0.017435	NA
	0.0134882	NA		0.0154353	NA		0.0134143	NA		0.0185157	NA		0.0144759	NA		0.017435	NA
	0.0134882	NA		0.0154353	NA		0.0134143	NA		0.0185157	NA		0.0144759	NA		0.017435	NA
	0.0134882	NA		0.0154353	NA		0.0134143	NA		0.0185157	NA		0.0144759	NA		0.017435	NA
	0.0134882	NA		0.0154353	NA		0.0134143	NA		0.0185157	NA		0.0155795	NA		0.017435	NA
	0.0145781	NA		0.0154353	NA		0.0134143	NA		0.0185157	NA		0.0155795	NA		0.017435	NA
	0.0145781	NA		0.0154353	NA		0.0134143	NA		0.0185157	NA		0.0155795	NA		0.017435	NA
	0.0145781	NA		0.0154353	NA		0.0134143	NA		0.0185157	NA		0.0155795	NA		0.017435	NA
	0.0145781	NA		0.0165267	NA		0.0134143	NA		0.0185157	NA		0.0155795	NA		0.017435	NA
	0.0145781	NA		0.0165267	NA		0.0134143	NA		0.0185157	NA		0.0155795	NA		0.017435	NA
	0.0145781	NA		0.0165267	NA		0.0134143	NA		0.0185157	NA		0.0155795	NA		0.017435	NA
	0.0145781	NA		0.0165267	NA		0.0144629	NA		0.0185157	NA		0.0155795	NA		0.01856	NA
	0.0145781	NA		0.0165267	NA		0.0144629	NA		0.0185157	NA		0.0155795	NA		0.01856	NA
	0.0145781	NA		0.0165267	NA		0.0144629	NA		0.0194933	NA		0.0155795	NA		0.01856	NA
	0.0145781	NA		0.0165267	NA		0.0144629	NA		0.0194933	NA		0.0155795	NA		0.01856	NA
	0.0145781	NA		0.0165267	NA		0.0144629	NA		0.0194933	NA		0.0155795	NA		0.01856	NA
	0.0145781	NA		0.0173623	NA		0.0144629	NA		0.0194933	NA		0.0155795	NA		0.01856	NA
	0.0145781	NA		0.0173623	NA		0.0144629	NA		0.0194933	NA		0.0155795	NA		0.01856	NA
	0.0145781	NA		0.0173623	NA		0.0144629	NA		0.0194933	NA		0.0155795	NA		0.01856	NA
	0.0145781	NA		0.0173623	NA		0.0144629	NA		0.0194933	NA		0.0155795	NA		0.01856	NA
	0.0153959	NA		0.0173623	NA		0.0144629	NA		0.0194933	NA		0.0155795	NA		0.01856	NA
	0.0153959	NA		0.0173623	NA		0.0144629	NA		0.0194933	NA		0.0155795	NA		0.01856	NA
	0.0153959	NA		0.0173623	NA		0.0144629	NA		0.0204265	NA		0.0155795	NA		0.01856	NA
	0.0153959	NA		0.0185652	NA		0.0144629	NA		0.0204265	NA		0.0155795	NA		0.01856	NA
	0.0153959	NA		0.0185652	NA		0.0144629	NA		0.0204265	NA		0.0164095	NA		0.019384	NA
	0.0153959	NA		0.0185652	NA		0.0144629	NA		0.0204265	NA		0.0164095	NA		0.019384	NA
	0.0153959	NA		0.0185652	NA		0.0144629	NA		0.0204265	NA		0.0164095	NA		0.019384	NA
	0.0153959	NA		0.0185652	NA		0.0144629	NA		0.0204265	NA		0.0164095	NA		0.019384	NA
	0.0153959	NA		0.0185652	NA		0.0144629	NA		0.0204265	NA		0.0164095	NA		0.019384	NA
	0.0163825	NA		0.0185652	NA		0.0144629	NA		0.0204265	NA		0.0164095	NA		0.019384	NA
	0.0163825	NA		0.0185652	NA		0.0144629	NA		0.0204265	NA		0.0164095	NA		0.019384	NA
	0.0163825	NA		0.0194752	NA		0.0154101	NA		0.0204265	NA		0.0164095	NA		0.019384	NA
	0.0163825	NA		0.0194752	NA		0.0154101	NA		0.0204265	NA		0.0164095	NA		0.019384	NA
	0.0163825	NA		0.0194752	NA		0.0154101	NA		0.0204265	NA		0.0164095	NA		0.020466	NA
	0.0163825	NA		0.0194752	NA		0.0154101	NA		0.0215148	NA		0.0164095	NA		0.020466	NA
	0.0163825	NA		0.0194752	NA		0.0154101	NA		0.0215148	NA		0.0164095	NA		0.020466	NA
	0.0174612	NA		0.0194752	NA		0.0154101	NA		0.0215148	NA		0.0164095	NA		0.020466	NA
	0.0174612	NA		0.0194752	NA		0.0154101	NA		0.0215148	NA		0.0164095	NA		0.020466	NA
	0.0174612	NA		0.0194752	NA		0.0154101	NA		0.0215148	NA		0.0164095	NA		0.020466	NA
	0.0174612	NA		0.0203894	NA		0.0154101	NA		0.0215148	NA		0.0164095	NA		0.020466	NA
	0.0174612	NA		0.0203894	NA		0.0154101	NA		0.0215148	NA		0.0164095	NA		0.020466	NA
	0.0174612	NA		0.0203894	NA		0.0154101	NA		0.0215148	NA		0.017685	NA		0.020466	NA
	0.0174612	NA		0.0203894	NA		0.0163498	NA		0.0215148	NA		0.017685	NA		0.020466	NA
	0.0186426	NA		0.0203894	NA		0.0163498	NA		0.0215148	NA		0.017685	NA		0.021438	NA
	0.0186426	NA		0.0203894	NA		0.0163498	NA		0.0215148	NA		0.017685	NA		0.021438	NA
	0.0186426	NA		0.0203894	NA		0.0163498	NA		0.0215148	NA		0.017685	NA		0.021438	NA
	0.0186426	NA		0.0203894	NA		0.0163498	NA		0.0225993	NA		0.017685	NA		0.021438	NA
	0.0186426	NA		0.0203894	NA		0.0163498	NA		0.0225993	NA		0.017685	NA		0.021438	NA
	0.0186426	NA		0.0203894	NA		0.0163498	NA		0.0225993	NA		0.017685	NA		0.021438	NA
	0.0186426	NA		0.0203894	NA		0.0163498	NA		0.0225993	NA		0.017685	NA		0.021438	NA
	0.0186426	NA		0.0203894	NA		0.0175283	NA		0.0225993	NA		0.017685	NA		0.022503	NA
	0.0186426	NA		0.0203894	NA		0.0175283	NA		0.0225993	NA		0.0184725	NA		0.022503	NA
	0.0194391	NA		0.021655	NA		0.0175283	NA		0.0225993	NA		0.0184725	NA		0.022503	NA
	0.0194391	NA		0.021655	NA		0.0175283	NA		0.0225993	NA		0.0184725	NA		0.022503	NA
	0.0194391	NA		0.021655	NA		0.0175283	NA		0.0225993	NA		0.0184725	NA		0.022503	NA
	0.0194391	NA		0.021655	NA		0.0175283	NA		0.0225993	NA		0.0184725	NA		0.022503	NA
	0.0194391	NA		0.0225471	NA		0.0175283	NA		0.0225993	NA		0.0184725	NA		0.022503	NA
	0.0194391	NA		0.0225471	NA		0.0175283	NA		0.0225993	NA		0.0184725	NA		0.022503	NA
	0.0194391	NA		0.0225471	NA		0.0175283	NA		0.0225993	NA		0.0184725	NA		0.023571	NA
	0.0194391	NA		0.0225471	NA		0.0175283	NA		0.0225993	NA		0.0184725	NA		0.023571	NA
	0.0194391	NA		0.0225471	NA		0.0175283	NA		0.0225993	NA		0.0184725	NA		0.023571	NA
	0.0194391	NA		0.0225471	NA		0.0175283	NA		0.0235434	NA		0.0184725	NA		0.023571	NA
	0.0194391	NA		0.0225471	NA		0.0175283	NA		0.0235434	NA		0.0196534	NA		0.023571	NA
	0.0205049	NA		0.0225471	NA		0.0175283	NA		0.0235434	NA		0.0196534	NA		0.023571	NA
	0.0205049	NA		0.0225471	NA		0.0175283	NA		0.0235434	NA		0.0196534	NA		0.023571	NA
	0.0205049	NA		0.0235564	NA		0.0185333	NA		0.0235434	NA		0.0196534	NA		0.023571	NA
	0.0205049	NA		0.0235564	NA		0.0185333	NA		0.0235434	NA		0.0196534	NA		0.023571	NA
	0.0205049	NA		0.0235564	NA		0.0185333	NA		0.0245152	NA		0.0196534	NA		0.023571	NA
	0.0205049	NA		0.0235564	NA		0.0185333	NA		0.0245152	NA		0.0196534	NA		0.023571	NA
	0.0205049	NA		0.0235564	NA		0.0185333	NA		0.0245152	NA		0.0196534	NA		0.023571	NA
	0.0205049	NA		0.0235564	NA		0.0185333	NA		0.0245152	NA		0.0196534	NA		0.023571	NA
	0.0205049	NA		0.0235564	NA		0.0185333	NA		0.0254926	NA		0.0196534	NA		0.02449	NA
	0.021523	NA		0.0235564	NA		0.0185333	NA		0.0254926	NA		0.0196534	NA		0.02449	NA
	0.021523	NA		0.0245516	NA		0.0185333	NA		0.0254926	NA		0.0196534	NA		0.02449	NA
	0.021523	NA		0.0245516	NA		0.0185333	NA		0.0254926	NA		0.0196534	NA		0.02449	NA
	0.021523	NA		0.025517	NA		0.0185333	NA		0.0254926	NA		0.020305	NA		0.02449	NA
	0.021523	NA		0.025517	NA		0.0185333	NA		0.0254926	NA		0.020305	NA		0.02449	NA
	0.021523	NA		0.025517	NA		0.0193693	NA		0.0254926	NA		0.020305	NA		0.02449	NA
	0.021523	NA		0.025517	NA		0.0193693	NA		0.0266068	NA		0.020305	NA		0.025498	NA
	0.021523	NA		0.025517	NA		0.0193693	NA		0.0266068	NA		0.0214823	NA		0.025498	NA
	0.021523	NA		0.025517	NA		0.0205007	NA		0.0266068	NA		0.0214823	NA		0.025498	NA
	0.0223898	NA		0.025517	NA		0.0205007	NA		0.0266068	NA		0.0214823	NA		0.025498	NA
	0.0223898	NA		0.025517	NA		0.0205007	NA		0.0266068	NA		0.0214823	NA		0.025498	NA
	0.0223898	NA		0.025517	NA		0.0205007	NA		0.027271	NA		0.0214823	NA		0.025498	NA
	0.0223898	NA		0.0263187	NA		0.0216045	NA		0.027271	NA		0.0214823	NA		0.025498	NA
	0.0223898	NA		0.0263187	NA		0.0216045	NA		0.027271	NA		0.0214823	NA		0.026505	NA
	0.0223898	NA		0.0263187	NA		0.0216045	NA		0.027271	NA		0.0214823	NA		0.026505	NA
	0.0237516	NA		0.0276531	NA		0.0216045	NA		0.027271	NA		0.0214823	NA		0.026505	NA
	0.0237516	NA		0.0276531	NA		0.0216045	NA		0.027271	NA		0.0225988	NA		0.026505	NA
	0.0246101	NA		0.0276531	NA		0.0216045	NA		0.027271	NA		0.0225988	NA		0.026505	NA
	0.0246101	NA		0.0276531	NA		0.0226478	NA		0.0292699	NA		0.0225988	NA		0.026505	NA
	0.0246101	NA		0.0276531	NA		0.0226478	NA		0.0292699	NA		0.0225988	NA		0.026505	NA
	0.0246101	NA		0.0276531	NA		0.0226478	NA		0.0292699	NA		0.0225988	NA		0.02731	NA
	0.0246101	NA		0.0276531	NA		0.0226478	NA		0.0306148	NA		0.0236103	NA		0.02731	NA
	0.0254405	NA		0.0276531	NA		0.0226478	NA		0.0306148	NA		0.0236103	NA		0.02731	NA
	0.0254405	NA		0.0284548	NA		0.0236338	NA		0.0306148	NA		0.0236103	NA		0.02731	NA
	0.0254405	NA		0.0284548	NA		0.0236338	NA		0.0306148	NA		0.0236103	NA		0.028763	NA
	0.0254405	NA		0.0284548	NA		0.0236338	NA		0.0316107	NA		0.0236103	NA		0.028763	NA
	0.0263453	NA		0.0284548	NA		0.0236338	NA		0.0316107	NA		0.0247993	NA		0.029436	NA
	0.0263453	NA		0.0284548	NA		0.0236338	NA		0.0316107	NA		0.0247993	NA		0.029436	NA
	0.0263453	NA		0.0290184	NA		0.0236338	NA		0.0323563	NA		0.0247993	NA		0.029436	NA
	0.0263453	NA		0.030477	NA		0.0244921	NA		0.0323563	NA		0.0247993	NA		0.030958	NA
	0.0275411	NA		0.030477	NA		0.0244921	NA		0.0323563	NA		0.0255929	NA		0.031314	NA
	0.0275411	NA		0.030477	NA		0.0244921	NA		0.0323563	NA		0.0255929	NA		0.031314	NA
	0.0275411	NA		0.030477	NA		0.0244921	NA		0.0323563	NA		0.0255929	NA		0.032246	NA
	0.0275411	NA		0.031584	NA		0.0244921	NA		0.0341487	NA		0.0255929	NA		0.032246	NA
	0.0287283	NA		0.031584	NA		0.0251043	NA		0.0341487	NA		0.0261682	NA		0.033673	NA
	0.0287283	NA		0.031584	NA		0.0251043	NA		0.0341487	NA		0.0261682	NA		0.034838	NA
	0.0304906	NA		0.031584	NA		0.0264519	NA		0.0352756	NA		0.0275028	NA		0.035389	NA
	0.0313098	NA		0.031584	NA		0.0264519	NA		0.0352756	NA		0.0275028	NA		0.035389	NA
	0.0313098	NA		0.0321561	NA		0.0264519	NA		0.0352756	NA		0.0285457	NA		0.036475	NA
	0.0313098	NA		0.0334409	NA		0.0264519	NA		0.036626	NA		0.0285457	NA		0.036475	NA
	0.0333033	NA		0.0334409	NA		0.0273308	NA		0.036626	NA		0.0294167	NA		0.037455	NA
	0.0344853	NA		0.0342511	NA		0.0273308	NA		0.0371514	NA		0.0294167	NA		0.038883	NA
	0.0353484	NA		0.0342511	NA		0.0285168	NA		0.0388109	NA		0.0302478	NA		0.039585	NA
	0.0353484	NA		0.0355427	NA		0.0285168	NA		0.0390861	NA		0.0302478	NA		0.039585	NA
[truncated: 29,003 more rows]

## Sheet: Figure 2f
Figure 2f
	Chr	start	end	RNA_type	cell_line	SON_TSA_seq_Score
	chr1	100000636	100000739	U6	K562_Tier_2	0.699236
	chr1	10003145	10003261	SRP_	K562_Tier_2	0.36431
	chr1	10010432	10010580	SRP_	K562_Tier_2	0.368353
	chr1	100968314	100968462	SRP_	K562_Tier_2	0.828125
	chr1	1009800	1009948	SRP_	K562_Tier_2	0.082528
	chr1	10163271	10163374	U6	K562_Tier_2	0.399429
	chr1	101859850	101859957	U6	K562_Tier_2	1.1696
	chr1	10215561	10215709	SRP_	K562_Tier_2	0.410139
	chr1	10298965	10299072	U6	K562_Tier_2	0.409099
	chr1	10306464	10306758	SRP_	K562_Tier_2	0.409099
	chr1	103523561	103523877	7SK	K562_Tier_2	1.0351
	chr1	10372576	10372793	SRP_	K562_Tier_2	0.387033
	chr1	10548070	10548218	SRP_	K562_Tier_2	0.378132
	chr1	10616835	10617116	SRP_	K562_Tier_2	0.353139
	chr1	106804398	106804469	tRNA	K562_Tier_2	1.11046
	chr1	10714025	10714142	SRP_	K562_Tier_2	0.310073
	chr1	10783725	10783873	SRP_	K562_Tier_2	0.31252
	chr1	109022766	109022884	SRP_	K562_Tier_2	0.52229
	chr1	109076478	109076628	SRP_	K562_Tier_2	0.488888
	chr1	109591533	109591640	U6	K562_Tier_2	0.419023
	chr1	109967387	109967535	SRP_	K562_Tier_2	0.4158
	chr1	10999861	10999945	Y_RNA	K562_Tier_2	0.313901
	chr1	110001202	110001350	SRP_	K562_Tier_2	0.416268
	chr1	1103024	1103141	SRP_	K562_Tier_2	0.07356
	chr1	110406543	110406660	SRP_	K562_Tier_2	0.464193
	chr1	110428063	110428180	SRP_	K562_Tier_2	0.464845
	chr1	110764407	110764506	Y_RNA	K562_Tier_2	0.571692
	chr1	111446797	111446908	Y_RNA	K562_Tier_2	0.564471
	chr1	111490316	111490423	U6	K562_Tier_2	0.543817
	chr1	11152349	11152449	U6	K562_Tier_2	0.335369
	chr1	111650430	111650533	U6	K562_Tier_2	0.536607
	chr1	11226253	11226360	U6	K562_Tier_2	0.336096
	chr1	112437539	112437687	SRP_	K562_Tier_2	0.545191
	chr1	112547208	112547356	SRP_	K562_Tier_2	0.530095
	chr1	112601428	112660578	SRP_	K562_Tier_2	0.492377
	chr1	112765022	112765327	SRP_	K562_Tier_2	0.452217
	chr1	113022809	113022926	SRP_	K562_Tier_2	0.486319
	chr1	113696503	113696651	SRP_	K562_Tier_2	0.617113
	chr1	113906072	113906220	SRP_	K562_Tier_2	0.542451
	chr1	113949614	113949762	SRP_	K562_Tier_2	0.537225
	chr1	113956090	113956238	SRP_	K562_Tier_2	0.536932
	chr1	114490723	114490832	Y_RNA	K562_Tier_2	0.571129
	chr1	114697628	114697924	SRP_	K562_Tier_2	0.617726
	chr1	114727719	114727821	Y_RNA	K562_Tier_2	0.622259
	chr1	115606470	115606768	SRP_	K562_Tier_2	0.652649
	chr1	116413765	116413869	U6	K562_Tier_2	0.542252
	chr1	116452535	116452627	Y_RNA	K562_Tier_2	0.53848
	chr1	11684943	11685091	SRP_	K562_Tier_2	0.222659
	chr1	116892913	116893061	SRP_	K562_Tier_2	0.538645
	chr1	117025216	117025364	SRP_	K562_Tier_2	0.557595
	chr1	11717515	11717663	SRP_	K562_Tier_2	0.205778
	chr1	117243211	117243508	SRP_	K562_Tier_2	0.613391
	chr1	117287470	117287587	SRP_	K562_Tier_2	0.618589
	chr1	11801644	11801760	SRP_	K562_Tier_2	0.198045
	chr1	118264371	118264489	5S_rRNA	K562_Tier_2	0.871364
	chr1	11937968	11938116	SRP_	K562_Tier_2	0.226881
	chr1	12002541	12002689	SRP_	K562_Tier_2	0.237241
	chr1	120126975	120127074	U6	K562_Tier_2	0.555006
	chr1	12024011	12024124	Y_RNA	K562_Tier_2	0.241185
	chr1	12036741	12037014	SRP_	K562_Tier_2	0.245667
	chr1	120476851	120476923	tRNA	K562_Tier_2	0.490488
	chr1	12077880	12077984	U6	K562_Tier_2	0.25509
	chr1	120844261	120844335	tRNA	K562_Tier_2	0.518653
	chr1	120945288	120945362	tRNA	K562_Tier_2	0.534982
	chr1	120952290	120952364	tRNA	K562_Tier_2	0.538394
	chr1	121000987	121001060	tRNA	K562_Tier_2	0.544621
	chr1	121006694	121006768	tRNA	K562_Tier_2	0.544621
	chr1	121016844	121016915	tRNA	K562_Tier_2	0.546737
	chr1	121020728	121020801	tRNA	K562_Tier_2	0.546737
	chr1	12103485	12103633	SRP_	K562_Tier_2	0.260301
	chr1	121048431	121048505	tRNA	K562_Tier_2	0.547924
	chr1	121166499	121166644	SRP_	K562_Tier_2	0.544257
	chr1	121474746	121474863	SRP_	K562_Tier_2	0.746618
	chr1	12569971	12570072	U6	K562_Tier_2	0.334562
	chr1	13404360	13404508	SRP_	K562_Tier_2	0.482444
	chr1	1405460	1405752	SRP_	K562_Tier_2	0.057867
	chr1	14124232	14124335	U6	K562_Tier_2	0.549161
	chr1	143584700	143584772	tRNA	K562_Tier_2	0.672715
	chr1	143661181	143661253	tRNA	K562_Tier_2	0.614738
	chr1	143691473	143691545	tRNA	K562_Tier_2	0.586494
	chr1	143717291	143717365	tRNA	K562_Tier_2	0.57621
	chr1	143735919	143735993	tRNA	K562_Tier_2	0.56844
	chr1	143789867	143789941	tRNA	K562_Tier_2	0.558331
	chr1	143792723	143792795	tRNA	K562_Tier_2	0.555219
	chr1	143800040	143800111	tRNA	K562_Tier_2	0.555219
	chr1	143803993	143804066	tRNA	K562_Tier_2	0.555219
	chr1	143831707	143831781	tRNA	K562_Tier_2	0.549461
	chr1	143918015	143918132	SRP_	K562_Tier_2	0.534035
	chr1	143962195	143962312	SRP_	K562_Tier_2	0.527276
	chr1	144419266	144419340	tRNA	K562_Tier_2	0.545365
	chr1	144539649	144539723	tRNA	K562_Tier_2	0.5248
	chr1	144567514	144567588	tRNA	K562_Tier_2	0.539986
	chr1	144868090	144868207	SRP_	K562_Tier_2	0.578896
	chr1	145113690	145113835	SRP_	K562_Tier_2	0.48339
	chr1	145129238	145129312	tRNA	K562_Tier_2	0.48339
	chr1	145157156	145157229	tRNA	K562_Tier_2	0.478628
	chr1	145161107	145161178	tRNA	K562_Tier_2	0.478628
	chr1	145168411	145168483	tRNA	K562_Tier_2	0.478628
	chr1	145171263	145171337	tRNA	K562_Tier_2	0.475476
	chr1	145287765	145287839	tRNA	K562_Tier_2	0.440198
	chr1	145459657	145459729	tRNA	K562_Tier_2	0.401128
	chr1	145475380	145475454	tRNA	K562_Tier_2	0.405742
	chr1	145563245	145563317	tRNA	K562_Tier_2	0.423764
	chr1	145941268	145941416	SRP_	K562_Tier_2	0.296262
	chr1	145971818	145971966	SRP_	K562_Tier_2	0.292743
	chr1	146035691	146035763	tRNA	K562_Tier_2	0.315431
	chr1	146037060	146037132	tRNA	K562_Tier_2	0.315431
	chr1	146038043	146038115	tRNA	K562_Tier_2	0.315431
	chr1	146038403	146038551	SRP_	K562_Tier_2	0.315431
	chr1	146039400	146039473	tRNA	K562_Tier_2	0.315431
	chr1	146049197	146049273	tRNA	K562_Tier_2	0.315431
	chr1	146055611	146055683	tRNA	K562_Tier_2	0.329159
	chr1	146288597	146288696	U6	K562_Tier_2	0.440618
	chr1	146370100	146370174	tRNA	K562_Tier_2	0.443911
	chr1	146394194	146394268	tRNA	K562_Tier_2	0.446668
	chr1	146486571	146486645	tRNA	K562_Tier_2	0.467883
	chr1	146488865	146488936	tRNA	K562_Tier_2	0.467883
	chr1	146539544	146539666	5S_rRNA	K562_Tier_2	0.492201
	chr1	146862728	146862845	U6	K562_Tier_2	0.46376
	chr1	146904988	146905105	SRP_	K562_Tier_2	0.465355
	chr1	147005200	147005272	tRNA	K562_Tier_2	0.469817
	chr1	147073224	147073296	tRNA	K562_Tier_2	0.476042
	chr1	147195314	147195431	SRP_	K562_Tier_2	0.490623
	chr1	147420198	147420300	Y_RNA	K562_Tier_2	0.546483
	chr1	147531530	147531647	SRP_	K562_Tier_2	0.518821
	chr1	147562047	147562164	SRP_	K562_Tier_2	0.513368
	chr1	147603517	147603665	SRP_	K562_Tier_2	0.506027
	chr1	147689255	147689538	SRP_	K562_Tier_2	0.504571
	chr1	148020473	148020544	tRNA	K562_Tier_2	0.439395
	chr1	148032789	148032861	tRNA	K562_Tier_2	0.433493
	chr1	148048515	148048589	tRNA	K562_Tier_2	0.433493
	chr1	148193712	148193834	5S_rRNA	K562_Tier_2	0.439825
	chr1	148244466	148244538	tRNA	K562_Tier_2	0.441184
	chr1	148246757	148246831	tRNA	K562_Tier_2	0.441184
	chr1	148265107	148265179	tRNA	K562_Tier_2	0.439995
	chr1	148281364	148281436	tRNA	K562_Tier_2	0.437954
	chr1	148302733	148302805	tRNA	K562_Tier_2	0.435669
	chr1	148317368	148317438	tRNA	K562_Tier_2	0.433855
	chr1	148328811	148328883	tRNA	K562_Tier_2	0.433855
	chr1	148330270	148330394	Y_RNA	K562_Tier_2	0.433202
	chr1	148353560	148353632	tRNA	K562_Tier_2	0.433891
	chr1	148378915	148378989	tRNA	K562_Tier_2	0.435855
	chr1	148405383	148405457	tRNA	K562_Tier_2	0.438764
	chr1	148529256	148529330	tRNA	K562_Tier_2	0.445937
	chr1	148739380	148739479	U6	K562_Tier_2	0.43956
	chr1	148876867	148877013	SRP_	K562_Tier_2	0.446464
	chr1	149044936	149045008	tRNA	K562_Tier_2	0.451558
	chr1	149253249	149253395	SRP_	K562_Tier_2	0.436177
	chr1	149558418	149558493	tRNA	K562_Tier_2	0.464186
	chr1	149639452	149639526	tRNA	K562_Tier_2	0.477951
	chr1	149646450	149646524	tRNA	K562_Tier_2	0.477951
	chr1	149698477	149698551	tRNA	K562_Tier_2	0.476774
	chr1	149701332	149701404	tRNA	K562_Tier_2	0.476774
	chr1	149708659	149708730	tRNA	K562_Tier_2	0.476774
	chr1	149712551	149712624	tRNA	K562_Tier_2	0.468564
	chr1	149740247	149740321	tRNA	K562_Tier_2	0.456475
	chr1	149825445	149825562	SRP_	K562_Tier_2	0.389381
	chr1	149868279	149868396	SRP_	K562_Tier_2	0.36101
	chr1	150045405	150045476	tRNA	K562_Tier_2	0.400556
	chr1	150119827	150119944	SRP_	K562_Tier_2	0.402324
	chr1	150211631	150211926	SRP_	K562_Tier_2	0.345091
	chr1	150300196	150300344	SRP_	K562_Tier_2	0.31501
	chr1	150402685	150402802	SRP_	K562_Tier_2	0.299004
	chr1	150428306	150428456	SRP_	K562_Tier_2	0.290589
	chr1	150482235	150482352	SRP_	K562_Tier_2	0.252236
	chr1	150486203	150486320	SRP_	K562_Tier_2	0.252236
	chr1	150513987	150514137	SRP_	K562_Tier_2	0.226911
	chr1	150514155	150715083	SRP_	K562_Tier_2	0.243277
	chr1	150539442	150539559	SRP_	K562_Tier_2	0.218777
	chr1	150566563	150566860	SRP_	K562_Tier_2	0.214909
	chr1	150568972	150569269	SRP_	K562_Tier_2	0.214909
	chr1	150701865	150701972	U6	K562_Tier_2	0.28403
	chr1	150707789	150707937	SRP_	K562_Tier_2	0.28403
	chr1	150812592	150812698	U6	K562_Tier_2	0.302596
	chr1	150949952	150950069	SRP_	K562_Tier_2	0.244144
	chr1	150952597	150952715	SRP_	K562_Tier_2	0.24022
	chr1	151015046	151015163	SRP_	K562_Tier_2	0.227587
	chr1	151022291	151022408	SRP_	K562_Tier_2	0.227587
	chr1	151022749	151022852	U6	K562_Tier_2	0.227587
	chr1	151025756	151025904	SRP_	K562_Tier_2	0.227587
	chr1	151057240	151057356	SRP_	K562_Tier_2	0.229567
	chr1	151196742	151196859	SRP_	K562_Tier_2	0.263282
	chr1	151229202	151229351	SRP_	K562_Tier_2	0.265638
	chr1	151300666	151300963	SRP_	K562_Tier_2	0.273337
	chr1	151301231	151301379	SRP_	K562_Tier_2	0.273337
	chr1	151318565	151318713	SRP_	K562_Tier_2	0.277114
	chr1	151438999	151439095	Y_RNA	K562_Tier_2	0.31391
	chr1	151629323	151629430	U6	K562_Tier_2	0.370316
	chr1	151747596	151747700	U6	K562_Tier_2	0.370184
	chr1	151823655	151823804	SRP_	K562_Tier_2	0.362185
	chr1	151841735	151841837	Y_RNA	K562_Tier_2	0.364148
	chr1	15251128	15251275	SRP_	K562_Tier_2	0.438146
	chr1	153331621	153331728	U6	K562_Tier_2	0.429564
	chr1	153500466	153500764	SRP_	K562_Tier_2	0.359079
	chr1	153596799	153596947	SRP_	K562_Tier_2	0.297627
	chr1	153671249	153671321	tRNA	K562_Tier_2	0.271405
	chr1	153704087	153704386	SRP_	K562_Tier_2	0.269308
	chr1	153726251	153726353	Y_RNA	K562_Tier_2	0.268768
	chr1	153782828	153782960	SRP_	K562_Tier_2	0.272413
	chr1	153785719	153785821	Y_RNA	K562_Tier_2	0.272413
	chr1	154039915	154040022	U6	K562_Tier_2	0.28399
	chr1	154113578	154156066	SRP_	K562_Tier_2	0.308061
	chr1	154166246	154166549	SRP_	K562_Tier_2	0.305091
	chr1	154295490	154295601	U6	K562_Tier_2	0.257744
	chr1	154297637	154297748	U6	K562_Tier_2	0.257744
	chr1	15430725	15430873	SRP_	K562_Tier_2	0.375198
	chr1	154426374	154426522	SRP_	K562_Tier_2	0.252984
	chr1	154514703	154514851	SRP_	K562_Tier_2	0.266113
	chr1	154850993	154851142	SRP_	K562_Tier_2	0.265859
	chr1	154950209	154950492	SRP_	K562_Tier_2	0.205734
	chr1	154950344	154950492	SRP_	K562_Tier_2	0.205734
	chr1	154965218	154965335	SRP_	K562_Tier_2	0.205734
	chr1	155120489	155120598	Y_RNA	K562_Tier_2	0.170317
	chr1	155358711	155358818	U6	K562_Tier_2	0.270736
	chr1	155419396	155419500	U6	K562_Tier_2	0.325372
	chr1	155435769	155435886	SRP_	K562_Tier_2	0.336532
	chr1	15555240	15555827	SRP_	K562_Tier_2	0.364661
	chr1	15555403	15555518	SRP_	K562_Tier_2	0.364661
	chr1	15590689	15590837	SRP_	K562_Tier_2	0.363568
	chr1	155999071	155999320	SRP_	K562_Tier_2	0.224176
	chr1	156060770	156060887	SRP_	K562_Tier_2	0.217689
	chr1	156083521	156083638	SRP_	K562_Tier_2	0.218129
	chr1	156454899	156455047	SRP_	K562_Tier_2	0.26447
	chr1	156484097	156484210	Y_RNA	K562_Tier_2	0.265027
	chr1	156695315	156695596	SRP_	K562_Tier_2	0.266437
	chr1	156753567	156753714	SRP_	K562_Tier_2	0.269518
	chr1	1568457	1568607	SRP_	K562_Tier_2	0.110485
	chr1	15686496	15686644	SRP_	K562_Tier_2	0.344656
	chr1	156985756	156986049	SRP_	K562_Tier_2	0.350254
	chr1	15743818	15743965	SRP_	K562_Tier_2	0.326346
	chr1	15750683	15750831	SRP_	K562_Tier_2	0.323137
	chr1	15775388	15775536	SRP_	K562_Tier_2	0.321803
	chr1	15811788	15811936	SRP_	K562_Tier_2	0.323728
	chr1	159141610	159141684	tRNA	K562_Tier_2	0.631139
	chr1	15979980	15980128	SRP_	K562_Tier_2	0.309841
	chr1	160122676	160122823	SRP_	K562_Tier_2	0.447905
	chr1	160281587	160281704	SRP_	K562_Tier_2	0.432877
	chr1	160326103	160326216	Y_RNA	K562_Tier_2	0.431419
	chr1	160812938	160813086	SRP_	K562_Tier_2	0.456114
	chr1	1612572	1612720	SRP_	K562_Tier_2	0.125472
	chr1	161360409	161360557	SRP_	K562_Tier_2	0.376242
	chr1	161399699	161399772	tRNA	K562_Tier_2	0.364676
	chr1	161401288	161401395	U6	K562_Tier_2	0.364676
	chr1	161411186	161411302	SRP_	K562_Tier_2	0.35911
	chr1	161422092	161422164	tRNA	K562_Tier_2	0.35911
	chr1	161428076	161428150	tRNA	K562_Tier_2	0.35911
	chr1	161440170	161440242	tRNA	K562_Tier_2	0.355049
	chr1	161440824	161440896	tRNA	K562_Tier_2	0.355049
	chr1	161441532	161441615	tRNA	K562_Tier_2	0.355049
	chr1	161443303	161443374	tRNA	K562_Tier_2	0.355049
	chr1	161447230	161447299	tRNA	K562_Tier_2	0.355049
	chr1	161447584	161447656	tRNA	K562_Tier_2	0.355049
	chr1	161448242	161448314	tRNA	K562_Tier_2	0.355049
	chr1	161448950	161449033	tRNA	K562_Tier_2	0.355049
	chr1	161450676	161450747	tRNA	K562_Tier_2	0.353037
	chr1	161454610	161454679	tRNA	K562_Tier_2	0.353037
	chr1	161454965	161455037	tRNA	K562_Tier_2	0.353037
	chr1	161455623	161455695	tRNA	K562_Tier_2	0.353037
	chr1	161456331	161456414	tRNA	K562_Tier_2	0.353037
	chr1	161458107	161458178	tRNA	K562_Tier_2	0.353037
	chr1	161462021	161462090	tRNA	K562_Tier_2	0.353037
	chr1	161462375	161462447	tRNA	K562_Tier_2	0.353037
	chr1	161463033	161463105	tRNA	K562_Tier_2	0.353037
	chr1	161463741	161463824	tRNA	K562_Tier_2	0.353037
	chr1	161465467	161465538	tRNA	K562_Tier_2	0.353037
	chr1	161469401	161469470	tRNA	K562_Tier_2	0.353037
	chr1	161469756	161469828	tRNA	K562_Tier_2	0.353037
	chr1	161470414	161470486	tRNA	K562_Tier_2	0.353401
	chr1	161471122	161471205	tRNA	K562_Tier_2	0.353401
	chr1	161480565	161480636	tRNA	K562_Tier_2	0.353401
	chr1	161523144	161523216	tRNA	K562_Tier_2	0.361801
	chr1	161523846	161523917	tRNA	K562_Tier_2	0.361801
	chr1	161530341	161530424	tRNA	K562_Tier_2	0.369973
	chr1	161531112	161531184	tRNA	K562_Tier_2	0.369973
	chr1	161540240	161540314	tRNA	K562_Tier_2	0.369973
	chr1	161604797	161604869	tRNA	K562_Tier_2	0.403201
	chr1	161611945	161612029	tRNA	K562_Tier_2	0.415095
	chr1	161612717	161612789	tRNA	K562_Tier_2	0.415095
	chr1	161621674	161621748	tRNA	K562_Tier_2	0.415095
	chr1	16169769	16169917	SRP_	K562_Tier_2	0.289675
	chr1	161699505	161699607	Y_RNA	K562_Tier_2	0.466076
	chr1	161735807	161736105	SRP_	K562_Tier_2	0.500264
	chr1	162066210	162066327	SRP_	K562_Tier_2	0.584053
	chr1	162579880	162580028	SRP_	K562_Tier_2	0.622128
	chr1	162670126	162670274	SRP_	K562_Tier_2	0.669357
	chr1	16272274	16272423	SRP_	K562_Tier_2	0.334111
	chr1	162777729	162778015	SRP_	K562_Tier_2	0.728508
	chr1	163468500	163468605	5S_rRNA	K562_Tier_2	0.959974
	chr1	163509483	163509595	5S_rRNA	K562_Tier_2	0.975217
	chr1	163554017	163554165	SRP_	K562_Tier_2	0.986004
	chr1	16429655	16429772	SRP_	K562_Tier_2	0.331765
	chr1	16440025	16440142	SRP_	K562_Tier_2	0.328712
	chr1	164405263	164405379	SRP_	K562_Tier_2	0.987356
	chr1	164639564	164639671	U6	K562_Tier_2	0.771608
	chr1	164703025	164703309	SRP_	K562_Tier_2	0.761031
	chr1	164854230	164854332	Y_RNA	K562_Tier_2	0.839124
	chr1	164980034	164980137	U6	K562_Tier_2	0.867062
	chr1	16520584	16520658	tRNA	K562_Tier_2	0.329792
	chr1	16532397	16532471	tRNA	K562_Tier_2	0.33141
	chr1	16535278	16535350	tRNA	K562_Tier_2	0.33141
	chr1	16545938	16546009	tRNA	K562_Tier_2	0.33141
	chr1	165596912	165596985	tRNA	K562_Tier_2	0.722819
	chr1	165662584	165662687	Y_RNA	K562_Tier_2	0.711115
	chr1	165811646	165811801	SRP_	K562_Tier_2	0.645826
	chr1	166042243	166042350	5S_rRNA	K562_Tier_2	0.723968
	chr1	166078947	166079095	SRP_	K562_Tier_2	0.729657
	chr1	16678270	16678341	tRNA	K562_Tier_2	0.33063
	chr1	16680005	16680078	tRNA	K562_Tier_2	0.33063
	chr1	167005958	167006077	5S_rRNA	K562_Tier_2	0.659578
	chr1	167023273	167023421	SRP_	K562_Tier_2	0.657381
	chr1	167063146	167063263	SRP_	K562_Tier_2	0.647164
	chr1	16725565	16725638	tRNA	K562_Tier_2	0.343642
	chr1	16727284	16727355	tRNA	K562_Tier_2	0.343642
	chr1	167578536	167578684	SRP_	K562_Tier_2	0.540989
	chr1	167657943	167658091	SRP_	K562_Tier_2	0.535895
	chr1	167714724	167714796	tRNA	K562_Tier_2	0.540761
	chr1	167715487	167715559	tRNA	K562_Tier_2	0.540761
	chr1	167872923	167873071	SRP_	K562_Tier_2	0.570025
	chr1	167917451	167917599	SRP_	K562_Tier_2	0.59063
	chr1	168060610	168060727	SRP_	K562_Tier_2	0.648362
	chr1	168263375	168263481	U6	K562_Tier_2	0.629152
	chr1	16861920	16861991	tRNA	K562_Tier_2	0.369397
	chr1	16872582	16872654	tRNA	K562_Tier_2	0.359446
	chr1	16875462	16875536	tRNA	K562_Tier_2	0.359446
	chr1	16889676	16889750	tRNA	K562_Tier_2	0.359446
	chr1	169804864	169804981	SRP_	K562_Tier_2	0.804578
	chr1	169859755	169860053	SRP_	K562_Tier_2	0.824318
	chr1	169957943	169958246	SRP_	K562_Tier_2	0.90468
	chr1	171253905	171254022	Y_RNA	K562_Tier_2	0.874953
	chr1	171268102	171268250	SRP_	K562_Tier_2	0.874953
	chr1	171418647	171418750	U6	K562_Tier_2	0.753304
	chr1	171492410	171492704	SRP_	K562_Tier_2	0.72916
	chr1	171519815	171519919	U6	K562_Tier_2	0.72457
	chr1	17172332	17172480	SRP_	K562_Tier_2	0.368214
	chr1	171782421	171782568	SRP_	K562_Tier_2	0.722633
	chr1	171868799	171868947	SRP_	K562_Tier_2	0.77827
	chr1	172081101	172081260	SRP_	K562_Tier_2	0.857715
	chr1	172366539	172366646	U6	K562_Tier_2	0.852036
	chr1	172388087	172388235	SRP_	K562_Tier_2	0.83981
	chr1	172613427	172613534	U6	K562_Tier_2	0.760421
	chr1	172685913	172686030	SRP_	K562_Tier_2	0.760267
	chr1	173209520	173209668	SRP_	K562_Tier_2	0.762731
	chr1	173791547	173791887	7SK	K562_Tier_2	0.613323
	chr1	173808488	173808622	Y_RNA	K562_Tier_2	0.613323
	chr1	173915529	173915678	SRP_	K562_Tier_2	0.588665
	chr1	173966568	173966716	SRP_	K562_Tier_2	0.597814
	chr1	173969317	173969436	5S_rRNA	K562_Tier_2	0.597814
	chr1	174213143	174213260	SRP_	K562_Tier_2	0.692757
	chr1	174818727	174818844	SRP_	K562_Tier_2	0.708712
	chr1	174934269	174934385	SRP_	K562_Tier_2	0.666773
	chr1	174996523	174996629	U6	K562_Tier_2	0.65774
	chr1	175022478	175022580	Y_RNA	K562_Tier_2	0.655456
	chr1	175202221	175202369	SRP_	K562_Tier_2	0.693027
	chr1	17584060	17584208	SRP_	K562_Tier_2	0.372112
	chr1	17641350	17641814	SRP_	K562_Tier_2	0.383697
	chr1	17661101	17661241	SRP_	K562_Tier_2	0.387689
	chr1	176834688	176834805	SRP_	K562_Tier_2	0.86152
	chr1	178484407	178484682	SRP_	K562_Tier_2	0.837377
	chr1	178535020	178535137	SRP_	K562_Tier_2	0.795334
	chr1	178560912	178561029	5S_rRNA	K562_Tier_2	0.786098
	chr1	178697755	178697903	SRP_	K562_Tier_2	0.792915
	chr1	17888689	17888806	SRP_	K562_Tier_2	0.455477
	chr1	179250012	179250129	SRP_	K562_Tier_2	0.660436
	chr1	179849592	179849755	SRP_	K562_Tier_2	0.622151
	chr1	179900261	179900565	SRP_	K562_Tier_2	0.624304
	chr1	180077520	180077666	SRP_	K562_Tier_2	0.647102
	chr1	180141116	180141264	SRP_	K562_Tier_2	0.600316
	chr1	180215140	180215213	tRNA	K562_Tier_2	0.573188
	chr1	180263979	180264128	SRP_	K562_Tier_2	0.590905
	chr1	180349157	180349251	U6	K562_Tier_2	0.665711
	chr1	180519015	180519119	Y_RNA	K562_Tier_2	0.619518
	chr1	180758721	180758817	U6	K562_Tier_2	0.671966
	chr1	181641729	181641877	SRP_	K562_Tier_2	0.698082
	chr1	181668748	181669028	SRP_	K562_Tier_2	0.697827
	chr1	181771565	181771678	5S_rRNA	K562_Tier_2	0.70116
	chr1	181839472	181839774	7SK	K562_Tier_2	0.7055
	chr1	1819402	1819519	SRP_	K562_Tier_2	0.208161
	chr1	182116741	182116889	SRP_	K562_Tier_2	0.583189
	chr1	182327067	182327174	U6	K562_Tier_2	0.497608
	chr1	182491396	182491513	SRP_	K562_Tier_2	0.58874
	chr1	182576771	182577040	SRP_	K562_Tier_2	0.596241
	chr1	182822882	182823032	SRP_	K562_Tier_2	0.598844
	chr1	182944379	182944490	5S_rRNA	K562_Tier_2	0.640752
	chr1	182982211	182982318	U6	K562_Tier_2	0.652433
	chr1	183234068	183234185	SRP_	K562_Tier_2	0.624737
	chr1	183977324	183977472	SRP_	K562_Tier_2	0.638429
	chr1	184171713	184171823	Y_RNA	K562_Tier_2	0.712697
	chr1	184259849	184259997	SRP_	K562_Tier_2	0.733298
	chr1	184315657	184315765	Y_RNA	K562_Tier_2	0.741653
	chr1	184335657	184335950	SRP_	K562_Tier_2	0.742827
	chr1	185014950	185015067	5S_rRNA	K562_Tier_2	0.723828
	chr1	185251312	185251411	Y_RNA	K562_Tier_2	0.728331
	chr1	185257910	185258015	Y_RNA	K562_Tier_2	0.728331
	chr1	185266534	185266627	Y_RNA	K562_Tier_2	0.728331
	chr1	185630427	185630528	Y_RNA	K562_Tier_2	0.832919
	chr1	185634072	185634182	Y_RNA	K562_Tier_2	0.832919
	chr1	18622697	18622845	SRP_	K562_Tier_2	0.367798
	chr1	186311824	186311928	U6	K562_Tier_2	0.855956
	chr1	186372627	186372768	5S_rRNA	K562_Tier_2	0.90253
	chr1	186379162	186379278	SRP_	K562_Tier_2	0.90253
	chr1	186410734	186410851	SRP_	K562_Tier_2	0.93946
	chr1	186989137	186989285	SRP_	K562_Tier_2	1.03304
	chr1	188155839	188156180	7SK	K562_Tier_2	1.27463
	chr1	188305122	188305239	SRP_	K562_Tier_2	1.27645
	chr1	192855148	192855295	SRP_	K562_Tier_2	0.899088
	chr1	192875686	192875985	7SK	K562_Tier_2	0.894207
	chr1	19305075	19305180	U6	K562_Tier_2	0.276847
	chr1	19319804	19320060	SRP_	K562_Tier_2	0.278153
	chr1	193236793	193237107	SRP_	K562_Tier_2	0.926482
	chr1	193298900	193299017	SRP_	K562_Tier_2	0.976331
	chr1	19424383	19424672	SRP_	K562_Tier_2	0.30508
	chr1	194488102	194488203	U6	K562_Tier_2	1.1823
	chr1	19594363	19594480	SRP_	K562_Tier_2	0.339026
	chr1	196279438	196279586	SRP_	K562_Tier_2	1.04308
	chr1	197685639	197685740	Y_RNA	K562_Tier_2	0.884482
	chr1	19874861	19875009	SRP_	K562_Tier_2	0.407079
	chr1	19970968	19971270	SRP_	K562_Tier_2	0.440115
	chr1	199760528	199760645	SRP_	K562_Tier_2	1.0397
	chr1	199845847	199845995	SRP_	K562_Tier_2	0.937989
	chr1	199888158	199888260	U6	K562_Tier_2	0.878575
	chr1	200008504	200008608	U6	K562_Tier_2	0.785067
	chr1	200014688	200014795	U6	K562_Tier_2	0.78422
	chr1	200054060	200054161	U6	K562_Tier_2	0.789033
	chr1	200295778	200295895	SRP_	K562_Tier_2	0.76393
	chr1	200348411	200348559	SRP_	K562_Tier_2	0.755148
	chr1	200518171	200518319	SRP_	K562_Tier_2	0.724881
	chr1	200933346	200933447	U6	K562_Tier_2	0.577347
	chr1	20101458	20101606	SRP_	K562_Tier_2	0.422043
	chr1	201572384	201572532	SRP_	K562_Tier_2	0.434579
	chr1	201588363	201588511	SRP_	K562_Tier_2	0.434579
	chr1	201732924	201733072	SRP_	K562_Tier_2	0.454912
	chr1	201733405	201733505	U6	K562_Tier_2	0.454912
	chr1	201990026	201990143	SRP_	K562_Tier_2	0.378244
	chr1	202070840	202070943	Y_RNA	K562_Tier_2	0.349356
	chr1	202074468	202074616	SRP_	K562_Tier_2	0.349356
	chr1	202089940	202090088	SRP_	K562_Tier_2	0.345917
	chr1	202139426	202139766	SRP_	K562_Tier_2	0.332734
	chr1	202150013	202150131	SRP_	K562_Tier_2	0.331272
	chr1	202300372	202300489	SRP_	K562_Tier_2	0.391547
	chr1	202410107	202410207	U6	K562_Tier_2	0.475008
	chr1	202721389	202721505	SRP_	K562_Tier_2	0.413768
	chr1	202895246	202895395	SRP_	K562_Tier_2	0.409982
	chr1	202914879	202914980	Y_RNA	K562_Tier_2	0.409387
	chr1	203318995	203319099	U6	K562_Tier_2	0.443944
	chr1	203550287	203550435	SRP_	K562_Tier_2	0.425998
	chr1	203599552	203599700	SRP_	K562_Tier_2	0.417168
	chr1	204056814	204058473	SRP_	K562_Tier_2	0.471083
	chr1	204167980	204168128	SRP_	K562_Tier_2	0.453627
	chr1	204453788	204453937	SRP_	K562_Tier_2	0.44363
	chr1	204506526	204506599	tRNA	K562_Tier_2	0.436044
	chr1	204507029	204507102	tRNA	K562_Tier_2	0.436044
	chr1	204562412	204562521	5S_rRNA	K562_Tier_2	0.424225
	chr1	205035011	205035159	SRP_	K562_Tier_2	0.455497
	chr1	205070849	205070997	SRP_	K562_Tier_2	0.453293
	chr1	205221120	205221268	SRP_	K562_Tier_2	0.437402
	chr1	205261216	205261368	SRP_	K562_Tier_2	0.433274
	chr1	205474142	205474215	tRNA	K562_Tier_2	0.440265
	chr1	205538006	205538154	SRP_	K562_Tier_2	0.434664
	chr1	205595040	205595144	U6	K562_Tier_2	0.442492
	chr1	205684017	205684307	SRP_	K562_Tier_2	0.467074
	chr1	206185039	206185184	SRP_	K562_Tier_2	0.530325
	chr1	206469265	206469413	SRP_	K562_Tier_2	0.486991
	chr1	206747979	206748092	Y_RNA	K562_Tier_2	0.455467
	chr1	206767911	206768028	SRP_	K562_Tier_2	0.461657
	chr1	20679333	20679481	SRP_	K562_Tier_2	0.355123
	chr1	20734955	20735197	SRP_	K562_Tier_2	0.378311
	chr1	207665237	207665691	SRP_	K562_Tier_2	0.588581
	chr1	207787253	207787370	SRP_	K562_Tier_2	0.598855
	chr1	208455293	208455410	SRP_	K562_Tier_2	0.793814
	chr1	209828585	209828702	SRP_	K562_Tier_2	0.745961
	chr1	209864673	209864790	SRP_	K562_Tier_2	0.767553
	chr1	210345917	210346065	SRP_	K562_Tier_2	0.724782
	chr1	211254861	211255009	SRP_	K562_Tier_2	0.679277
	chr1	211520149	211520266	SRP_	K562_Tier_2	0.580817
	chr1	211792112	211792406	SRP_	K562_Tier_2	0.625622
	chr1	211803016	211803104	Y_RNA	K562_Tier_2	0.625622
	chr1	211967181	211967453	SRP_	K562_Tier_2	0.645156
	chr1	212099464	212099701	7SK	K562_Tier_2	0.619264
	chr1	212148675	212148823	SRP_	K562_Tier_2	0.597762
	chr1	212401689	212401837	SRP_	K562_Tier_2	0.594088
	chr1	212692263	212692367	U6	K562_Tier_2	0.598399
	chr1	212772530	212772678	SRP_	K562_Tier_2	0.609374
	chr1	212881354	212881502	SRP_	K562_Tier_2	0.624028
	chr1	213057122	213057239	SRP_	K562_Tier_2	0.664883
	chr1	21324134	21324301	SRP_	K562_Tier_2	0.321561
	chr1	214346446	214346594	SRP_	K562_Tier_2	0.760303
	chr1	214433985	214434133	SRP_	K562_Tier_2	0.787425
	chr1	215616479	215616596	SRP_	K562_Tier_2	0.883211
	chr1	215743673	215743821	SRP_	K562_Tier_2	0.933933
	chr1	21919279	21919427	SRP_	K562_Tier_2	0.248492
	chr1	21987480	21987778	SRP_	K562_Tier_2	0.275187
	chr1	21987815	21987928	U6	K562_Tier_2	0.275187
	chr1	220025810	220025958	SRP_	K562_Tier_2	0.669162
	chr1	220054790	220054907	SRP_	K562_Tier_2	0.66673
	chr1	220057116	220057263	SRP_	K562_Tier_2	0.66673
	chr1	22010649	22010947	SRP_	K562_Tier_2	0.298933
	chr1	22010984	22011097	U6	K562_Tier_2	0.298933
	chr1	220571742	220572035	SRP_	K562_Tier_2	0.833389
	chr1	220749446	220749594	SRP_	K562_Tier_2	0.771
	chr1	220825775	220825893	U6	K562_Tier_2	0.768749
	chr1	221466607	221466755	SRP_	K562_Tier_2	0.92584
	chr1	221837333	221837439	U6	K562_Tier_2	0.803432
	chr1	22226741	22226889	SRP_	K562_Tier_2	0.353702
	chr1	222465004	222465077	tRNA	K562_Tier_2	0.709616
	chr1	222696514	222696628	5S_rRNA	K562_Tier_2	0.751095
	chr1	222959290	222959536	SRP_	K562_Tier_2	0.783641
	chr1	222985503	222985651	SRP_	K562_Tier_2	0.768676
	chr1	223064660	223064777	SRP_	K562_Tier_2	0.692735
	chr1	223690050	223690158	U6	K562_Tier_2	0.55694
	chr1	223976145	223976249	U6	K562_Tier_2	0.492475
	chr1	223989115	223989263	SRP_	K562_Tier_2	0.492475
	chr1	224192907	224193061	SRP_	K562_Tier_2	0.549344
	chr1	224305379	224305483	U6	K562_Tier_2	0.553481
	chr1	224329064	224329223	SRP_	K562_Tier_2	0.555741
	chr1	224353490	224353607	SRP_	K562_Tier_2	0.560995
	chr1	224403790	224403938	SRP_	K562_Tier_2	0.565385
	chr1	224511894	224512011	SRP_	K562_Tier_2	0.590929
	chr1	224600509	224600675	SRP_	K562_Tier_2	0.607539
	chr1	224744448	224744565	SRP_	K562_Tier_2	0.624879
	chr1	225391325	225391473	SRP_	K562_Tier_2	0.599297
	chr1	225741274	225741382	U6	K562_Tier_2	0.468375
	chr1	225788432	225788579	SRP_	K562_Tier_2	0.443197
	chr1	226196443	226196732	SRP_	K562_Tier_2	0.449742
	chr1	226240700	226240848	SRP_	K562_Tier_2	0.459086
	chr1	226445936	226446217	7SK	K562_Tier_2	0.455515
	chr1	226791870	226791987	SRP_	K562_Tier_2	0.448262
	chr1	227561180	227561300	5S_rRNA	K562_Tier_2	0.492468
	chr1	227843421	227843538	SRP_	K562_Tier_2	0.413731
	chr1	227978988	227979142	SRP_	K562_Tier_2	0.372464
	chr1	228187161	228187336	SRP_	K562_Tier_2	0.309815
	chr1	228229287	228229435	SRP_	K562_Tier_2	0.308492
	chr1	228389105	228389416	SRP_	K562_Tier_2	0.321054
	chr1	228436129	228436277	SRP_	K562_Tier_2	0.339514
	chr1	2285368	2285682	SRP_	K562_Tier_2	0.222186
	chr1	228555792	228555901	5S_rRNA	K562_Tier_2	0.405316
	chr1	228610267	228610386	5S_rRNA	K562_Tier_2	0.437662
	chr1	228612508	228612627	5S_rRNA	K562_Tier_2	0.437662
	chr1	228614749	228614868	5S_rRNA	K562_Tier_2	0.437662
	chr1	228616990	228617109	5S_rRNA	K562_Tier_2	0.437662
	chr1	228619231	228619350	5S_rRNA	K562_Tier_2	0.437662
	chr1	228621446	228621565	5S_rRNA	K562_Tier_2	0.437662
	chr1	228623666	228623785	5S_rRNA	K562_Tier_2	0.437662
	chr1	228625908	228626027	5S_rRNA	K562_Tier_2	0.437662
	chr1	228628147	228628266	5S_rRNA	K562_Tier_2	0.437662
	chr1	228630389	228630508	5S_rRNA	K562_Tier_2	0.449025
	chr1	228632630	228632749	5S_rRNA	K562_Tier_2	0.449025
	chr1	228634870	228634989	5S_rRNA	K562_Tier_2	0.449025
	chr1	228637095	228637214	5S_rRNA	K562_Tier_2	0.449025
	chr1	228639336	228639455	5S_rRNA	K562_Tier_2	0.449025
	chr1	228641567	228641686	5S_rRNA	K562_Tier_2	0.449025
	chr1	228643808	228643927	5S_rRNA	K562_Tier_2	0.449025
	chr1	228646039	228646158	5S_rRNA	K562_Tier_2	0.449025
	chr1	228647911	228648032	5S_rRNA	K562_Tier_2	0.449025
	chr1	229112426	229112574	SRP_	K562_Tier_2	0.520247
	chr1	229383127	229383188	U6	K562_Tier_2	0.504811
	chr1	229410609	229410767	7SK	K562_Tier_2	0.499699
	chr1	229498609	229498757	SRP_	K562_Tier_2	0.497241
	chr1	229549904	229550022	5S_rRNA	K562_Tier_2	0.502552
	chr1	229662541	229662689	SRP_	K562_Tier_2	0.529264
	chr1	230820249	230820358	5S_rRNA	K562_Tier_2	0.557196
	chr1	23115722	23115840	SRP_	K562_Tier_2	0.407087
	chr1	231259366	231259483	SRP_	K562_Tier_2	0.56969
	chr1	231330804	231330953	SRP_	K562_Tier_2	0.611215
	chr1	23162703	23162810	U6	K562_Tier_2	0.402985
	chr1	231634764	231634923	SRP_	K562_Tier_2	0.691775
	chr1	23163952	23164053	U6	K562_Tier_2	0.402985
	chr1	232700203	232700308	U6	K562_Tier_2	0.760199
	chr1	233156771	233156919	SRP_	K562_Tier_2	0.768129
	chr1	233358825	233358973	SRP_	K562_Tier_2	0.753105
	chr1	23370253	23370346	Y_RNA	K562_Tier_2	0.372373
	chr1	233843398	233843546	SRP_	K562_Tier_2	0.744222
	chr1	234428561	234428709	SRP_	K562_Tier_2	0.617393
	chr1	234510588	234510736	SRP_	K562_Tier_2	0.566
	chr1	234890232	234890380	SRP_	K562_Tier_2	0.512393
	chr1	234895563	234895680	SRP_	K562_Tier_2	0.512393
	chr1	234904185	234904489	SRP_	K562_Tier_2	0.512393
	chr1	234949815	234949932	SRP_	K562_Tier_2	0.524313
	chr1	235056565	235056644	Y_RNA	K562_Tier_2	0.537365
	chr1	235089092	235089241	SRP_	K562_Tier_2	0.541063
	chr1	23539554	23539702	SRP_	K562_Tier_2	0.326014
	chr1	235466250	235466367	SRP_	K562_Tier_2	0.577984
	chr1	235883970	235884118	SRP_	K562_Tier_2	0.673864
	chr1	235915414	235915521	U6	K562_Tier_2	0.653316
	chr1	235947557	235947705	SRP_	K562_Tier_2	0.646798
	chr1	236060676	236060772	Y_RNA	K562_Tier_2	0.646914
	chr1	236425993	236426145	SRP_	K562_Tier_2	0.630119
	chr1	236532560	236532677	SRP_	K562_Tier_2	0.67034
	chr1	236918116	236918264	SRP_	K562_Tier_2	0.711711
	chr1	2371630	2371747	SRP_	K562_Tier_2	0.222577
	chr1	23736621	23736890	SRP_	K562_Tier_2	0.328009
	chr1	237579271	237579420	SRP_	K562_Tier_2	0.96027
	chr1	237941073	237941139	tRNA	K562_Tier_2	0.913423
	chr1	237941236	237941309	tRNA	K562_Tier_2	0.913423
	chr1	237941310	237941379	tRNA	K562_Tier_2	0.913423
	chr1	237942561	237942633	tRNA	K562_Tier_2	0.913423
	chr1	237943655	237943730	tRNA	K562_Tier_2	0.913423
	chr1	238325686	238325788	U6	K562_Tier_2	0.992787
	chr1	238588802	238588951	SRP_	K562_Tier_2	1.06319
	chr1	240154650	240154772	Y_RNA	K562_Tier_2	0.83956
	chr1	240341384	240341477	Y_RNA	K562_Tier_2	0.904398
	chr1	240443606	240443754	SRP_	K562_Tier_2	0.902328
	chr1	240671912	240672029	SRP_	K562_Tier_2	0.84796
	chr1	240698319	240698429	Y_RNA	K562_Tier_2	0.849906
	chr1	240761046	240761193	SRP_	K562_Tier_2	0.871347
	chr1	240780767	240780915	SRP_	K562_Tier_2	0.88381
	chr1	240842214	240842362	SRP_	K562_Tier_2	0.92588
	chr1	240933979	241023909	SRP_	K562_Tier_2	0.959498
	chr1	241017294	241017441	SRP_	K562_Tier_2	0.951567
	chr1	241807689	241807806	SRP_	K562_Tier_2	0.731286
	chr1	241845629	241845746	SRP_	K562_Tier_2	0.723743
	chr1	241960822	241960972	SRP_	K562_Tier_2	0.700237
	chr1	241994662	241994810	SRP_	K562_Tier_2	0.712207
	chr1	242017404	242017552	SRP_	K562_Tier_2	0.722843
	chr1	242023948	242024054	U6	K562_Tier_2	0.722843
	chr1	242134271	242134381	5S_rRNA	K562_Tier_2	0.813368
	chr1	242188612	242188834	7SK	K562_Tier_2	0.839522
	chr1	242465783	242465930	SRP_	K562_Tier_2	0.878608
	chr1	24300675	24300792	SRP_	K562_Tier_2	0.409558
	chr1	243081155	243081259	U6	K562_Tier_2	0.660212
	chr1	243098254	243098402	SRP_	K562_Tier_2	0.673586
	chr1	24313134	24313251	SRP_	K562_Tier_2	0.409837
	chr1	243485917	243486034	SRP_	K562_Tier_2	0.858925
	chr1	243544878	243544996	SRP_	K562_Tier_2	0.892628
	chr1	244103931	244104208	SRP_	K562_Tier_2	0.73688
	chr1	244785447	244785595	SRP_	K562_Tier_2	0.580071
	chr1	244943909	244944216	7SK	K562_Tier_2	0.561668
	chr1	244954857	244954963	U6	K562_Tier_2	0.567951
	chr1	244961993	244962141	SRP_	K562_Tier_2	0.567951
	chr1	245023014	245023118	U6	K562_Tier_2	0.587347
	chr1	245043928	245044032	U6	K562_Tier_2	0.591957
	chr1	245100103	245100616	SRP_	K562_Tier_2	0.599578
	chr1	245117235	245117352	SRP_	K562_Tier_2	0.60068
	chr1	245565304	245565452	SRP_	K562_Tier_2	0.618117
	chr1	245697894	245698043	SRP_	K562_Tier_2	0.630247
	chr1	246189013	246189118	U6	K562_Tier_2	0.636629
	chr1	24625410	24625513	Y_RNA	K562_Tier_2	0.409381
	chr1	246258052	246258200	SRP_	K562_Tier_2	0.655689
	chr1	246426005	246426119	Y_RNA	K562_Tier_2	0.625193
	chr1	246826427	246826576	SRP_	K562_Tier_2	0.618159
	chr1	246929905	246930053	SRP_	K562_Tier_2	0.657634
	chr1	247133669	247133817	SRP_	K562_Tier_2	0.667702
	chr1	247294834	247294941	Y_RNA	K562_Tier_2	0.663276
	chr1	247607125	247607201	U6	K562_Tier_2	0.868364
	chr1	24777872	24777979	U6	K562_Tier_2	0.408762
	chr1	247863391	247863539	SRP_	K562_Tier_2	0.840277
	chr1	247996999	247997096	Y_RNA	K562_Tier_2	0.878517
	chr1	248029119	248029221	Y_RNA	K562_Tier_2	0.890662
	chr1	248045787	248045889	Y_RNA	K562_Tier_2	0.900518
	chr1	248286043	248286160	SRP_	K562_Tier_2	0.953858
	chr1	248594924	248595033	Y_RNA	K562_Tier_2	0.862804
	chr1	248873854	248873960	tRNA	K562_Tier_2	0.516267
	chr1	248874247	248874318	tRNA	K562_Tier_2	0.516267
	chr1	248912689	248912795	U6	K562_Tier_2	0.420114
	chr1	248912983	248913100	SRP_	K562_Tier_2	0.420114
	chr1	24968074	24968222	SRP_	K562_Tier_2	0.368079
	chr1	25340970	25341034	U6	K562_Tier_2	0.370071
	chr1	25351362	25351510	SRP_	K562_Tier_2	0.371623
	chr1	25483065	25483214	SRP_	K562_Tier_2	0.366878
	chr1	25513198	25513315	SRP_	K562_Tier_2	0.36265
	chr1	25720227	25720374	SRP_	K562_Tier_2	0.355916
	chr1	25856084	25856511	SRP_	K562_Tier_2	0.332911
	chr1	25857430	25857547	SRP_	K562_Tier_2	0.332911
	chr1	25866748	25866896	SRP_	K562_Tier_2	0.332911
	chr1	25877495	25877605	Y_RNA	K562_Tier_2	0.332203
	chr1	25964196	25964300	U6	K562_Tier_2	0.326324
	chr1	2600149	2600266	SRP_	K562_Tier_2	0.2601
	chr1	26347309	26347457	SRP_	K562_Tier_2	0.290421
	chr1	26369521	26369669	SRP_	K562_Tier_2	0.289857
	chr1	26540971	26541088	SRP_	K562_Tier_2	0.288643
	chr1	26550500	26550617	SRP_	K562_Tier_2	0.290339
	chr1	26593245	26593546	SRP_	K562_Tier_2	0.294975
	chr1	26593939	26594041	Y_RNA	K562_Tier_2	0.294975
	chr1	26709848	26709995	SRP_	K562_Tier_2	0.303301
	chr1	26814821	26815113	SRP_	K562_Tier_2	0.289293
	chr1	26940701	26940849	SRP_	K562_Tier_2	0.296402
	chr1	27036349	27036497	SRP_	K562_Tier_2	0.306352
	chr1	27067893	27078737	SRP_	K562_Tier_2	0.310365
	chr1	27197691	27197808	SRP_	K562_Tier_2	0.343072
	chr1	27255463	27255567	Y_RNA	K562_Tier_2	0.339212
	chr1	27325218	27325325	U6	K562_Tier_2	0.323318
	chr1	27430376	27430524	SRP_	K562_Tier_2	0.314929
	chr1	27675602	27675709	U6	K562_Tier_2	0.345037
	chr1	27693735	27693834	U6	K562_Tier_2	0.354833
	chr1	27824537	27824643	U6	K562_Tier_2	0.378066
	chr1	27986414	27986561	SRP_	K562_Tier_2	0.395744
	chr1	28001637	28001894	SRP_	K562_Tier_2	0.403517
	chr1	28019884	28020000	SRP_	K562_Tier_2	0.410188
	chr1	28031885	28032180	SRP_	K562_Tier_2	0.41467
	chr1	28142736	28142840	U6	K562_Tier_2	0.391652
	chr1	28422554	28422655	Y_RNA	K562_Tier_2	0.373819
	chr1	28481361	28481480	U6	K562_Tier_2	0.365511
	chr1	28678927	29047947	SRP_	K562_Tier_2	0.417232
	chr1	28698837	28698982	SRP_	K562_Tier_2	0.375389
	chr1	28803367	28803515	SRP_	K562_Tier_2	0.395114
	chr1	28828843	28828991	SRP_	K562_Tier_2	0.398534
	chr1	28842045	28842193	SRP_	K562_Tier_2	0.403064
	chr1	28854668	28854816	SRP_	K562_Tier_2	0.408687
	chr1	28881725	28881835	Y_RNA	K562_Tier_2	0.415457
	chr1	28974975	28975091	SRP_	K562_Tier_2	0.458833
	chr1	28985709	28985810	Y_RNA	K562_Tier_2	0.458833
	chr1	28997005	28997153	SRP_	K562_Tier_2	0.465221
	chr1	29041198	29041480	SRP_	K562_Tier_2	0.471313
	chr1	29133383	29133531	SRP_	K562_Tier_2	0.447602
	chr1	30683397	30683544	SRP_	K562_Tier_2	0.440986
	chr1	30843822	30844110	7SK	K562_Tier_2	0.380299
	chr1	31144934	31145082	SRP_	K562_Tier_2	0.39366
	chr1	31203600	31407808	SRP_	K562_Tier_2	0.424321
	chr1	31206451	31206599	SRP_	K562_Tier_2	0.398948
	chr1	31497576	31497683	U6	K562_Tier_2	0.419033
	chr1	31503630	31503744	Y_RNA	K562_Tier_2	0.419033
	chr1	31884394	31884511	SRP_	K562_Tier_2	0.371416
	chr1	31956819	31957418	SRP_	K562_Tier_2	0.374572
	chr1	32083264	32083381	SRP_	K562_Tier_2	0.355447
	chr1	32083264	32083586	SRP_	K562_Tier_2	0.355447
	chr1	32087522	32087813	SRP_	K562_Tier_2	0.355447
	chr1	32269337	32269597	SRP_	K562_Tier_2	0.306446
	chr1	32278032	32278180	SRP_	K562_Tier_2	0.306515
	chr1	32286451	32286561	Y_RNA	K562_Tier_2	0.306515
	chr1	32293039	32293156	SRP_	K562_Tier_2	0.30822
	chr1	32403433	32403550	SRP_	K562_Tier_2	0.337119
	chr1	32457834	32458135	SRP_	K562_Tier_2	0.362
	chr1	32512162	32512321	SRP_	K562_Tier_2	0.387369
	chr1	32546297	32546445	SRP_	K562_Tier_2	0.393499
	chr1	32639950	32640052	Y_RNA	K562_Tier_2	0.385672
	chr1	32710120	32710237	SRP_	K562_Tier_2	0.363076
	chr1	33029231	33029576	SRP_	K562_Tier_2	0.409428
	chr1	33303962	33304112	SRP_	K562_Tier_2	0.481404
	chr1	33336565	33336864	7SK	K562_Tier_2	0.485285
	chr1	34112948	34113063	5S_rRNA	K562_Tier_2	0.621762
	chr1	34623948	34624096	SRP_	K562_Tier_2	0.590658
	chr1	35107179	35354562	SRP_	K562_Tier_2	0.462252
	chr1	35195968	35196063	Y_RNA	K562_Tier_2	0.444187
	chr1	35292199	35292498	SRP_	K562_Tier_2	0.479538
	chr1	35399996	35400320	SRP_	K562_Tier_2	0.503686
	chr1	35427815	35427893	Y_RNA	K562_Tier_2	0.502115
	chr1	36375360	36375508	SRP_	K562_Tier_2	0.377502
	chr1	36973435	36973583	SRP_	K562_Tier_2	0.471199
	chr1	37017252	37017369	SRP_	K562_Tier_2	0.471687
	chr1	37045530	37045678	SRP_	K562_Tier_2	0.473846
	chr1	37203609	37203716	U6	K562_Tier_2	0.528502
	chr1	37440450	37440598	SRP_	K562_Tier_2	0.432483
	chr1	37601973	37602121	SRP_	K562_Tier_2	0.401195
	chr1	37737954	37738054	Y_RNA	K562_Tier_2	0.406418
	chr1	3782814	3783112	SRP_	K562_Tier_2	0.317288
	chr1	37885022	37885126	U6	K562_Tier_2	0.390221
	chr1	37953552	37953826	SRP_	K562_Tier_2	0.365127
	chr1	37991461	37991559	U6	K562_Tier_2	0.361233
	chr1	38033072	38033220	SRP_	K562_Tier_2	0.366496
	chr1	38104535	38104683	SRP_	K562_Tier_2	0.38749
	chr1	38396658	38396765	U6	K562_Tier_2	0.482853
	chr1	38661974	38662122	SRP_	K562_Tier_2	0.438293
	chr1	38920349	39259915	SRP_	K562_Tier_2	0.409663
	chr1	38926869	38926975	U6	K562_Tier_2	0.41181
	chr1	38936681	38937244	SRP_	K562_Tier_2	0.408449
	chr1	38950824	38950925	Y_RNA	K562_Tier_2	0.405076
	chr1	38987542	38987690	SRP_	K562_Tier_2	0.402058
	chr1	39033471	39033665	SRP_	K562_Tier_2	0.397141
	chr1	39120939	39121043	U6	K562_Tier_2	0.401448
	chr1	39154190	39154296	5S_rRNA	K562_Tier_2	0.409563
	chr1	39186285	39186430	SRP_	K562_Tier_2	0.415297
	chr1	39504529	39504587	tRNA	K562_Tier_2	0.391932
	chr1	39614959	39615107	SRP_	K562_Tier_2	0.366551
	chr1	39848676	39848824	SRP_	K562_Tier_2	0.382063
	chr1	39881565	39881678	Y_RNA	K562_Tier_2	0.38358
	chr1	39944889	39944998	Y_RNA	K562_Tier_2	0.388753
	chr1	40177842	40177949	U6	K562_Tier_2	0.451053
	chr1	40229470	40229618	SRP_	K562_Tier_2	0.452758
	chr1	40233743	40233854	Y_RNA	K562_Tier_2	0.450507
	chr1	4050320	4050470	SRP_	K562_Tier_2	0.46837
	chr1	40804845	40805142	SRP_	K562_Tier_2	0.379371
	chr1	40901208	40901325	SRP_	K562_Tier_2	0.386689
	chr1	40906116	40906264	SRP_	K562_Tier_2	0.386689
	chr1	42569032	42569139	U6	K562_Tier_2	0.475534
	chr1	42991437	42991544	U6	K562_Tier_2	0.326354
	chr1	42994606	42994723	SRP_	K562_Tier_2	0.326354
	chr1	43023548	43023637	U6	K562_Tier_2	0.328775
	chr1	43196416	43196536	5S_rRNA	K562_Tier_2	0.333473
	chr1	43291290	43291437	SRP_	K562_Tier_2	0.286217
	chr1	43314681	43314829	SRP_	K562_Tier_2	0.279278
	chr1	43329526	43329674	SRP_	K562_Tier_2	0.279278
	chr1	43356722	43356869	SRP_	K562_Tier_2	0.271373
	chr1	43637819	43637967	SRP_	K562_Tier_2	0.287929
	chr1	43716470	43716564	U6	K562_Tier_2	0.334213
	chr1	43881192	43881309	SRP_	K562_Tier_2	0.334696
	chr1	44117099	44117397	SRP_	K562_Tier_2	0.312215
	chr1	44153384	44153480	Y_RNA	K562_Tier_2	0.333473
	chr1	44390721	44390823	U6	K562_Tier_2	0.373136
	chr1	44463055	44463172	SRP_	K562_Tier_2	0.366808
	chr1	44477994	44478143	SRP_	K562_Tier_2	0.360711
	chr1	44639971	44640088	SRP_	K562_Tier_2	0.293225
	chr1	44864283	44998286	SRP_	K562_Tier_2	0.335258
	chr1	44907619	44907736	SRP_	K562_Tier_2	0.321521
	chr1	45371581	45371698	SRP_	K562_Tier_2	0.365006
	chr1	45438214	45438331	SRP_	K562_Tier_2	0.363468
	chr1	45480841	45480989	SRP_	K562_Tier_2	0.360778
	chr1	46506073	46506221	SRP_	K562_Tier_2	0.377826
	chr1	46577197	46577314	SRP_	K562_Tier_2	0.411141
	chr1	46879142	46879290	SRP_	K562_Tier_2	0.607659
	chr1	47088632	47088780	SRP_	K562_Tier_2	0.629353
	chr1	47349821	47349968	SRP_	K562_Tier_2	0.512545
	chr1	48344208	48344315	U6	K562_Tier_2	0.969317
	chr1	49547789	49547937	SRP_	K562_Tier_2	0.996894
	chr1	50389669	50389786	SRP_	K562_Tier_2	0.749019
	chr1	50499759	50499857	Y_RNA	K562_Tier_2	0.775556
	chr1	50547595	50547712	SRP_	K562_Tier_2	0.777192
	chr1	50582403	50582511	U6	K562_Tier_2	0.76728
	chr1	50594168	50594316	SRP_	K562_Tier_2	0.758833
	chr1	5073664	5073812	SRP_	K562_Tier_2	0.639418
	chr1	50750295	50750398	U6	K562_Tier_2	0.721842
	chr1	50991998	50992146	SRP_	K562_Tier_2	0.679948
	chr1	51107221	51107331	Y_RNA	K562_Tier_2	0.680715
	chr1	51382307	51382414	U6	K562_Tier_2	0.580861
	chr1	51451207	51451324	SRP_	K562_Tier_2	0.591285
	chr1	51538624	51538729	U6	K562_Tier_2	0.568924
	chr1	51618200	51618317	SRP_	K562_Tier_2	0.55065
	chr1	516375	516479	U6	K562_Tier_2	0.39888
	chr1	51865632	51865709	Y_RNA	K562_Tier_2	0.538257
	chr1	51973409	51973535	5S_rRNA	K562_Tier_2	0.498083
	chr1	51995739	51996040	SRP_	K562_Tier_2	0.493932
	chr1	52062217	52062365	SRP_	K562_Tier_2	0.488767
	chr1	52073851	52074167	SRP_	K562_Tier_2	0.489102
	chr1	52150104	52150417	SRP_	K562_Tier_2	0.49987
	chr1	52604898	52605046	SRP_	K562_Tier_2	0.444851
	chr1	5261403	5261557	SRP_	K562_Tier_2	0.607086
	chr1	52628386	52628503	SRP_	K562_Tier_2	0.437798
	chr1	52693459	52693607	SRP_	K562_Tier_2	0.438858
	chr1	52714398	52714696	SRP_	K562_Tier_2	0.444978
	chr1	52755686	52755803	SRP_	K562_Tier_2	0.458346
	chr1	52805107	52805212	U6	K562_Tier_2	0.469139
	chr1	52862794	52862947	SRP_	K562_Tier_2	0.47936
	chr1	52892381	52892530	SRP_	K562_Tier_2	0.485345
	chr1	53044239	53044356	SRP_	K562_Tier_2	0.480177
	chr1	53810273	53810384	U6	K562_Tier_2	0.54058
	chr1	54145279	54145427	SRP_	K562_Tier_2	0.515905
	chr1	54957868	54957941	tRNA	K562_Tier_2	0.536239
	chr1	55270610	55270727	SRP_	K562_Tier_2	0.683026
	chr1	55373437	55373506	tRNA	K562_Tier_2	0.718357
	chr1	55376525	55376852	7SK	K562_Tier_2	0.718357
	chr1	55398513	55398620	U6	K562_Tier_2	0.724847
	chr1	55484870	55484972	Y_RNA	K562_Tier_2	0.738221
	chr1	56361820	56361968	SRP_	K562_Tier_2	0.84426
	chr1	56462955	56463072	SRP_	K562_Tier_2	0.779983
	chr1	56629349	56712687	SRP_	K562_Tier_2	0.854872
	chr1	57646602	57646750	SRP_	K562_Tier_2	0.830817
	chr1	58565629	58565932	SRP_	K562_Tier_2	0.729209
	chr1	5973440	5973588	SRP_	K562_Tier_2	0.375732
	chr1	59974758	59975054	SRP_	K562_Tier_2	0.891813
	chr1	6056060	6056208	SRP_	K562_Tier_2	0.344853
	chr1	6135863	6136011	SRP_	K562_Tier_2	0.320508
	chr1	6139555	6139714	SRP_	K562_Tier_2	0.320508
	chr1	61768753	61768901	SRP_	K562_Tier_2	0.72208
	chr1	61816422	61816522	U6	K562_Tier_2	0.738136
	chr1	61852500	61852602	U6	K562_Tier_2	0.755511
	chr1	62072447	62072742	SRP_	K562_Tier_2	0.713509
	chr1	62079881	62080029	SRP_	K562_Tier_2	0.713509
	chr1	62211556	62211666	Y_RNA	K562_Tier_2	0.652661
	chr1	62253425	62253573	SRP_	K562_Tier_2	0.648286
	chr1	62298148	62298256	U6	K562_Tier_2	0.648093
	chr1	629432	629501	tRNA	K562_Tier_2	0.407852
	chr1	629498	629570	tRNA	K562_Tier_2	0.407852
	chr1	629571	629639	tRNA	K562_Tier_2	0.407852
	chr1	630930	630996	tRNA	K562_Tier_2	0.403453
	chr1	630995	631061	tRNA	K562_Tier_2	0.403453
	chr1	6318071	6318218	SRP_	K562_Tier_2	0.319555
	chr1	63227509	63227626	SRP_	K562_Tier_2	0.702531
	chr1	63238942	63239127	7SK	K562_Tier_2	0.692211
	chr1	6328379	6328517	SRP_	K562_Tier_2	0.319555
	chr1	63338262	63338372	Y_RNA	K562_Tier_2	0.658333
	chr1	63429898	63430046	SRP_	K562_Tier_2	0.692666
	chr1	63529616	63529898	SRP_	K562_Tier_2	0.730832
	chr1	63634428	63634501	tRNA	K562_Tier_2	0.704673
	chr1	63655755	63656048	SRP_	K562_Tier_2	0.703299
	chr1	64028893	64029000	U6	K562_Tier_2	0.715193
	chr1	64066639	64066741	Y_RNA	K562_Tier_2	0.71468
	chr1	6413978	6414126	SRP_	K562_Tier_2	0.31754
	chr1	64968963	64969111	SRP_	K562_Tier_2	0.59942
	chr1	65022967	65023074	U6	K562_Tier_2	0.587875
	chr1	65125717	65126176	SRP_	K562_Tier_2	0.571212
	chr1	6515380	6515528	SRP_	K562_Tier_2	0.313942
	chr1	65761059	65761352	SRP_	K562_Tier_2	0.758839
	chr1	6626556	6626673	SRP_	K562_Tier_2	0.346902
	chr1	67196139	67196243	U6	K562_Tier_2	0.673463
	chr1	6723074	6723222	SRP_	K562_Tier_2	0.401812
	chr1	67257719	67257867	SRP_	K562_Tier_2	0.672111
	chr1	67417213	67417318	U6	K562_Tier_2	0.612981
	chr1	67541126	67541233	U6	K562_Tier_2	0.586223
	chr1	67656832	67657129	SRP_	K562_Tier_2	0.567783
	chr1	67664578	67664695	SRP_	K562_Tier_2	0.567783
	chr1	6987178	6987326	SRP_	K562_Tier_2	0.459429
	chr1	69879591	69879895	SRP_	K562_Tier_2	0.980597
	chr1	70040667	70040815	SRP_	K562_Tier_2	0.888798
	chr1	70180145	70180440	SRP_	K562_Tier_2	0.802943
	chr1	70255165	70255323	SRP_	K562_Tier_2	0.761935
	chr1	70430895	70431178	SRP_	K562_Tier_2	0.719303
	chr1	70463800	70463948	SRP_	K562_Tier_2	0.726784
	chr1	72717662	72717769	U6	K562_Tier_2	1.16425
	chr1	73191603	73191855	7SK	K562_Tier_2	1.02647
	chr1	73749520	73749626	5S_rRNA	K562_Tier_2	1.14767
	chr1	73867606	73867723	SRP_	K562_Tier_2	1.1151
	chr1	74719511	74719659	SRP_	K562_Tier_2	0.910544
	chr1	75183044	75183147	U6	K562_Tier_2	0.895177
	chr1	75538014	75538112	U6	K562_Tier_2	0.814442
	chr1	75775141	75775289	SRP_	K562_Tier_2	0.749845
	chr1	758232	758336	U6	K562_Tier_2	0.324614
	chr1	76416643	76416791	SRP_	K562_Tier_2	0.995598
	chr1	76574825	76575101	7SK	K562_Tier_2	0.965756
	chr1	76753138	76753240	U6	K562_Tier_2	1.00846
	chr1	77158032	77158180	SRP_	K562_Tier_2	0.889296
	chr1	77645323	77645619	SRP_	K562_Tier_2	0.705049
	chr1	77779897	77779999	5S_rRNA	K562_Tier_2	0.703866
	chr1	77818798	77818915	SRP_	K562_Tier_2	0.708282
	chr1	77915166	77915314	SRP_	K562_Tier_2	0.70372
	chr1	78094806	78094915	5S_rRNA	K562_Tier_2	0.768852
	chr1	78375163	78375268	5S_rRNA	K562_Tier_2	0.971233
	chr1	7972757	7972874	SRP_	K562_Tier_2	0.42717
	chr1	7982880	7982983	Y_RNA	K562_Tier_2	0.42717
	chr1	8118855	8119003	SRP_	K562_Tier_2	0.424732
	chr1	81251788	81252096	7SK	K562_Tier_2	1.07591
	chr1	8224186	8224334	SRP_	K562_Tier_2	0.409336
	chr1	8226230	8226347	SRP_	K562_Tier_2	0.409336
	chr1	8279888	8280036	SRP_	K562_Tier_2	0.405758
	chr1	8284437	8284585	SRP_	K562_Tier_2	0.405758
	chr1	8292156	8292259	U6	K562_Tier_2	0.406794
	chr1	8328066	8328179	Y_RNA	K562_Tier_2	0.409098
	chr1	8414409	8414557	SRP_	K562_Tier_2	0.436515
	chr1	84914384	84914532	SRP_	K562_Tier_2	0.7831
	chr1	85264295	85264402	Y_RNA	K562_Tier_2	0.751502
	chr1	85296493	85296610	SRP_	K562_Tier_2	0.77545
	chr1	85435174	85435284	Y_RNA	K562_Tier_2	0.86643
	chr1	85591222	85591339	SRP_	K562_Tier_2	0.807932
	chr1	85676055	85676172	SRP_	K562_Tier_2	0.85326
	chr1	85883679	85883798	5S_rRNA	K562_Tier_2	1.00499
	chr1	86710446	86710563	SRP_	K562_Tier_2	0.824395
	chr1	87453239	87453373	5S_rRNA	K562_Tier_2	0.856655
	chr1	8796570	8796673	Y_RNA	K562_Tier_2	0.422457
	chr1	88477830	88478114	SRP_	K562_Tier_2	0.992389
	chr1	8850920	8851068	SRP_	K562_Tier_2	0.40271
	chr1	8853832	8853949	SRP_	K562_Tier_2	0.40271
	chr1	88816778	88816885	U6	K562_Tier_2	0.792825
	chr1	8883426	8883530	U6	K562_Tier_2	0.399755
	chr1	88912130	88912247	SRP_	K562_Tier_2	0.790601
	chr1	89020245	89020365	Y_RNA	K562_Tier_2	0.802818
	chr1	89168653	89168770	SRP_	K562_Tier_2	0.821047
	chr1	8935101	8935248	SRP_	K562_Tier_2	0.401286
	chr1	8949995	8950143	SRP_	K562_Tier_2	0.402825
	chr1	8956076	8956224	SRP_	K562_Tier_2	0.404364
	chr1	8979577	8979874	SRP_	K562_Tier_2	0.407584
	chr1	89987646	89987944	7SK	K562_Tier_2	0.696269
	chr1	90253455	90253559	U6	K562_Tier_2	0.792487
	chr1	90917513	90917661	SRP_	K562_Tier_2	0.729446
	chr1	91016846	91016996	SRP_	K562_Tier_2	0.7162
	chr1	9112468	9112616	SRP_	K562_Tier_2	0.399073
	chr1	91261624	91261724	Y_RNA	K562_Tier_2	0.696807
	chr1	91829775	91830074	SRP_	K562_Tier_2	0.572286
	chr1	91919005	91919122	SRP_	K562_Tier_2	0.597768
	chr1	92155455	92155603	SRP_	K562_Tier_2	0.669753
	chr1	9239062	9239210	SRP_	K562_Tier_2	0.368261
	chr1	92402390	92402685	SRP_	K562_Tier_2	0.623371
	chr1	92415315	92415432	SRP_	K562_Tier_2	0.61755
	chr1	92507886	92508003	SRP_	K562_Tier_2	0.612861
	chr1	92557740	92557888	SRP_	K562_Tier_2	0.632952
	chr1	92969603	92969706	U6	K562_Tier_2	0.567911
	chr1	92974828	92975123	SRP_	K562_Tier_2	0.569289
	chr1	93010244	93010351	U6	K562_Tier_2	0.572587
	chr1	93024591	93024739	SRP_	K562_Tier_2	0.572587
	chr1	93026251	93026542	7SK	K562_Tier_2	0.572587
	chr1	93027409	93027506	Y_RNA	K562_Tier_2	0.572587
	chr1	93130430	93130578	SRP_	K562_Tier_2	0.613061
	chr1	93296116	93296264	SRP_	K562_Tier_2	0.65511
	chr1	9334101	9334249	SRP_	K562_Tier_2	0.351971
	chr1	93385710	93385817	Y_RNA	K562_Tier_2	0.650579
	chr1	93488332	93488452	5S_rRNA	K562_Tier_2	0.653935
	chr1	93516276	93516349	tRNA	K562_Tier_2	0.645725
	chr1	93847572	93847657	tRNA	K562_Tier_2	0.618594
	chr1	93933953	93934017	tRNA	K562_Tier_2	0.647211
	chr1	94049477	94049625	SRP_	K562_Tier_2	0.682965
	chr1	9468730	9468847	SRP_	K562_Tier_2	0.351021
	chr1	9474945	9475093	SRP_	K562_Tier_2	0.350733
	chr1	94846000	94846148	SRP_	K562_Tier_2	0.742325
	chr1	94856912	94857029	SRP_	K562_Tier_2	0.738395
	chr1	95125510	95125609	Y_RNA	K562_Tier_2	0.699897
	chr1	9580709	9580856	SRP_	K562_Tier_2	0.335629
	chr1	9620645	9620791	SRP_	K562_Tier_2	0.32563
	chr1	9625090	9625233	SRP_	K562_Tier_2	0.32563
	chr1	96294504	96294621	SRP_	K562_Tier_2	1.05943
	chr1	9656661	9656778	SRP_	K562_Tier_2	0.318172
	chr1	96583208	96583528	SRP_	K562_Tier_2	0.998633
	chr1	96695855	96696176	7SK	K562_Tier_2	0.926356
	chr1	9695695	9695845	SRP_	K562_Tier_2	0.315876
	chr1	9742761	9742907	SRP_	K562_Tier_2	0.318995
	chr1	97439994	97440111	SRP_	K562_Tier_2	1.03032
	chr1	98011642	98011790	SRP_	K562_Tier_2	1.14788
	chr1	98577691	98577808	SRP_	K562_Tier_2	1.08138
	chr1	9941376	9941795	SRP_	K562_Tier_2	0.35505
	chr1	9943801	9944088	SRP_	K562_Tier_2	0.35505
	chr1	9947317	9947627	7SK	K562_Tier_2	0.35505
	chr1	99542060	99542207	SRP_	K562_Tier_2	0.852549
	chr1	99791661	99791753	Y_RNA	K562_Tier_2	0.715169
	chr1	99978938	99979041	U6	K562_Tier_2	0.698931
	chr10	100052086	100052234	SRP_	K562_Tier_2	0.447083
	chr10	100060280	100060397	SRP_	K562_Tier_2	0.447083
	chr10	100258570	100258676	U6	K562_Tier_2	0.424001
	chr10	100341663	100501042	SRP_	K562_Tier_2	0.392392
	chr10	100398351	100398446	Y_RNA	K562_Tier_2	0.390396
	chr10	100400443	100400560	SRP_	K562_Tier_2	0.390396
	chr10	100666694	100667009	SRP_	K562_Tier_2	0.36989
	chr10	100693135	100693283	SRP_	K562_Tier_2	0.367748
	chr10	100907173	100907280	Y_RNA	K562_Tier_2	0.366805
	chr10	101166208	101166285	Y_RNA	K562_Tier_2	0.326166
	chr10	101425663	101425811	SRP_	K562_Tier_2	0.423568
	chr10	10148350	10148498	SRP_	K562_Tier_2	1.04097
	chr10	101527607	101527755	SRP_	K562_Tier_2	0.409585
	chr10	101622858	101622965	U6	K562_Tier_2	0.362519
	chr10	101912997	101913279	SRP_	K562_Tier_2	0.392469
	chr10	101952604	101952704	Y_RNA	K562_Tier_2	0.403607
	chr10	102097662	102097810	SRP_	K562_Tier_2	0.302023
	chr10	102135560	102135677	SRP_	K562_Tier_2	0.289317
	chr10	102275955	102276072	SRP_	K562_Tier_2	0.335022
	chr10	10232610	10232712	Y_RNA	K562_Tier_2	1.04104
	chr10	102374438	102374585	SRP_	K562_Tier_2	0.279341
	chr10	102525964	102526247	SRP_	K562_Tier_2	0.265067
	chr10	102591523	102591629	U6	K562_Tier_2	0.30229
	chr10	102696147	102696562	SRP_	K562_Tier_2	0.322093
	chr10	102803928	102804027	U6	K562_Tier_2	0.360751
	chr10	102868420	102868519	U6	K562_Tier_2	0.387496
	chr10	102943078	102943226	SRP_	K562_Tier_2	0.417456
	chr10	102958117	102958234	SRP_	K562_Tier_2	0.423448
	chr10	103242961	103243109	SRP_	K562_Tier_2	0.441994
	chr10	103352182	103352330	SRP_	K562_Tier_2	0.415406
	chr10	103386679	103386827	SRP_	K562_Tier_2	0.410964
	chr10	103404004	103404152	SRP_	K562_Tier_2	0.406815
	chr10	103673157	103673265	Y_RNA	K562_Tier_2	0.44882
	chr10	103684374	103684522	SRP_	K562_Tier_2	0.44882
	chr10	10378253	10378369	SRP_	K562_Tier_2	0.987604
	chr10	103925276	103925393	SRP_	K562_Tier_2	0.566054
	chr10	104097679	104097796	SRP_	K562_Tier_2	0.631917
	chr10	104372206	104372354	SRP_	K562_Tier_2	0.656695
	chr10	105534660	105534765	U6	K562_Tier_2	1.0549
	chr10	106970020	106970132	5S_rRNA	K562_Tier_2	0.769144
	chr10	107461559	107461668	5S_rRNA	K562_Tier_2	1.02215
	chr10	108851428	108851545	SRP_	K562_Tier_2	0.980125
	chr10	108941034	108941310	7SK	K562_Tier_2	0.962826
	chr10	109239638	109239746	U6	K562_Tier_2	1.00689
	chr10	110045207	110045355	SRP_	K562_Tier_2	0.682491
	chr10	110059622	110059770	SRP_	K562_Tier_2	0.679226
	chr10	110518756	110518901	SRP_	K562_Tier_2	0.607729
	chr10	110541945	110542062	SRP_	K562_Tier_2	0.619743
	chr10	110633830	110634125	SRP_	K562_Tier_2	0.66682
	chr10	110642677	110642785	Y_RNA	K562_Tier_2	0.66682
	chr10	110761141	110761256	5S_rRNA	K562_Tier_2	0.651494
	chr10	111252186	111252303	SRP_	K562_Tier_2	0.816377
	chr10	113264043	113264191	SRP_	K562_Tier_2	0.690717
	chr10	11364750	11364866	SRP_	K562_Tier_2	0.694405
	chr10	113998319	113998467	SRP_	K562_Tier_2	0.685003
	chr10	114423771	114424067	SRP_	K562_Tier_2	0.714822
	chr10	116538182	116538276	U6	K562_Tier_2	0.805678
	chr10	116558806	116558923	SRP_	K562_Tier_2	0.789791
	chr10	116565825	116565972	SRP_	K562_Tier_2	0.789791
	chr10	116613344	116613461	SRP_	K562_Tier_2	0.743568
	chr10	11672403	11672551	SRP_	K562_Tier_2	0.604996
	chr10	116777743	116777891	SRP_	K562_Tier_2	0.67919
	chr10	117103105	117103253	SRP_	K562_Tier_2	0.694274
	chr10	117435713	117435830	SRP_	K562_Tier_2	0.614239
	chr10	118528196	118528344	SRP_	K562_Tier_2	0.596417
	chr10	119212856	119213147	SRP_	K562_Tier_2	0.393593
	chr10	11923180	11923288	U6	K562_Tier_2	0.559814
	chr10	119475637	119475785	SRP_	K562_Tier_2	0.407855
	chr10	119622158	119622275	SRP_	K562_Tier_2	0.439062
	chr10	119639493	119639640	SRP_	K562_Tier_2	0.448648
	chr10	119768246	119768543	SRP_	K562_Tier_2	0.506592
	chr10	120059134	120059282	SRP_	K562_Tier_2	0.609601
	chr10	121037618	121037735	SRP_	K562_Tier_2	0.645717
	chr10	12114312	12114460	SRP_	K562_Tier_2	0.567195
	chr10	12115946	12116094	SRP_	K562_Tier_2	0.567195
	chr10	12116278	12116379	U6	K562_Tier_2	0.567195
	chr10	121410915	121411218	7SK	K562_Tier_2	0.631777
	chr10	121473556	121473704	SRP_	K562_Tier_2	0.612947
	chr10	121555092	121555208	SRP_	K562_Tier_2	0.596738
	chr10	121846599	121846700	Y_RNA	K562_Tier_2	0.603343
	chr10	12200651	12200768	SRP_	K562_Tier_2	0.572628
	chr10	122057521	122057638	SRP_	K562_Tier_2	0.528164
	chr10	122345689	122345793	U6	K562_Tier_2	0.603844
	chr10	12261670	12261932	SRP_	K562_Tier_2	0.567307
	chr10	12275359	12275507	SRP_	K562_Tier_2	0.563585
	chr10	12313197	12313314	SRP_	K562_Tier_2	0.55899
	chr10	12316363	12316480	SRP_	K562_Tier_2	0.55899
	chr10	123181253	123181732	SRP_	K562_Tier_2	0.539108
	chr10	12322347	12322495	SRP_	K562_Tier_2	0.55899
	chr10	12386920	12387037	SRP_	K562_Tier_2	0.565203
	chr10	12398530	12398647	SRP_	K562_Tier_2	0.570501
	chr10	124411669	124411817	SRP_	K562_Tier_2	0.495573
	chr10	124500191	124500308	SRP_	K562_Tier_2	0.471957
	chr10	12456482	12456625	U6	K562_Tier_2	0.590202
	chr10	12462707	12462859	SRP_	K562_Tier_2	0.590202
	chr10	124766195	124766297	Y_RNA	K562_Tier_2	0.494157
	chr10	124814957	124815062	Y_RNA	K562_Tier_2	0.515665
	chr10	124815918	124816066	SRP_	K562_Tier_2	0.515665
	chr10	124877939	124878056	SRP_	K562_Tier_2	0.540952
	chr10	124962984	124963101	SRP_	K562_Tier_2	0.572106
	chr10	12545653	12545801	SRP_	K562_Tier_2	0.60792
	chr10	125710668	125710785	SRP_	K562_Tier_2	0.643543
	chr10	125819873	125819937	tRNA	K562_Tier_2	0.663242
	chr10	125869294	125869576	SRP_	K562_Tier_2	0.691266
	chr10	12593895	12594012	SRP_	K562_Tier_2	0.615887
	chr10	126145473	126145582	5S_rRNA	K562_Tier_2	0.711592
	chr10	126920806	126920903	Y_RNA	K562_Tier_2	0.760154
	chr10	12832959	12833107	SRP_	K562_Tier_2	0.642418
	chr10	12924678	12924785	5S_rRNA	K562_Tier_2	0.662229
	chr10	129420657	129420805	SRP_	K562_Tier_2	0.658219
	chr10	13043310	13043428	SRP_	K562_Tier_2	0.641708
	chr10	130505105	130505201	Y_RNA	K562_Tier_2	0.622815
	chr10	13072882	13073030	SRP_	K562_Tier_2	0.622985
	chr10	130734051	130734168	SRP_	K562_Tier_2	0.624818
	chr10	130850720	130850837	SRP_	K562_Tier_2	0.627299
	chr10	131657180	131657297	SRP_	K562_Tier_2	0.578656
	chr10	13187998	13188146	SRP_	K562_Tier_2	0.574382
	chr10	13217268	13217374	U6	K562_Tier_2	0.557459
	chr10	132486241	132486389	SRP_	K562_Tier_2	0.341313
	chr10	13335517	13335665	SRP_	K562_Tier_2	0.535978
	chr10	13415564	13415715	SRP_	K562_Tier_2	0.558158
	chr10	13495380	13495497	SRP_	K562_Tier_2	0.592473
	chr10	13511205	13511313	Y_RNA	K562_Tier_2	0.59961
	chr10	13694695	13694843	SRP_	K562_Tier_2	0.573165
	chr10	13727795	13727916	5S_rRNA	K562_Tier_2	0.568453
	chr10	14217846	14217994	SRP_	K562_Tier_2	0.642139
	chr10	14391874	14392196	SRP_	K562_Tier_2	0.646638
	chr10	14564938	14565055	SRP_	K562_Tier_2	0.610902
	chr10	14597803	14597951	SRP_	K562_Tier_2	0.613975
	chr10	14663391	14663494	5S_rRNA	K562_Tier_2	0.621628
	chr10	15048233	15048381	SRP_	K562_Tier_2	0.567522
	chr10	15064838	15064955	SRP_	K562_Tier_2	0.56721
	chr10	15089237	15089354	SRP_	K562_Tier_2	0.567679
	chr10	15377368	15377516	SRP_	K562_Tier_2	0.603344
	chr10	154825	154943	5S_rRNA	K562_Tier_2	0.595647
	chr10	16207820	16207927	U6	K562_Tier_2	0.796987
	chr10	16462752	16462869	SRP_	K562_Tier_2	0.698422
	chr10	17205914	17206030	SRP_	K562_Tier_2	0.683777
	chr10	17403507	17403620	Y_RNA	K562_Tier_2	0.656013
	chr10	17482399	17482709	7SK	K562_Tier_2	0.638119
	chr10	17832453	17832751	SRP_	K562_Tier_2	0.721736
	chr10	1806886	1807034	SRP_	K562_Tier_2	0.689891
	chr10	19633682	19633812	5S_rRNA	K562_Tier_2	1.03402
	chr10	19747688	19747745	tRNA	K562_Tier_2	0.994728
	chr10	19851561	19851709	SRP_	K562_Tier_2	0.9853
	chr10	20467410	20467558	SRP_	K562_Tier_2	1.01546
	chr10	2098164	2098269	U6	K562_Tier_2	0.760049
	chr10	21235149	21235297	SRP_	K562_Tier_2	0.6828
	chr10	21270382	21270530	SRP_	K562_Tier_2	0.667503
	chr10	21321960	21322067	U6	K562_Tier_2	0.655571
	chr10	21383105	21485207	SRP_	K562_Tier_2	0.63045
	chr10	21455235	21455515	SRP_	K562_Tier_2	0.623189
	chr10	21481715	21481817	Y_RNA	K562_Tier_2	0.620107
	chr10	21564471	21564577	U6	K562_Tier_2	0.625315
	chr10	21661636	21661741	U6	K562_Tier_2	0.662298
	chr10	21785291	21785587	7SK	K562_Tier_2	0.699003
	chr10	21795985	21796133	SRP_	K562_Tier_2	0.704927
	chr10	21933142	21933438	7SK	K562_Tier_2	0.728172
	chr10	2199386	2199488	U6	K562_Tier_2	0.744994
	chr10	22229508	22229582	tRNA	K562_Tier_2	0.666948
	chr10	22563649	22563722	tRNA	K562_Tier_2	0.656049
	chr10	22785838	22785986	SRP_	K562_Tier_2	0.699493
	chr10	22787392	22787499	U6	K562_Tier_2	0.699493
	chr10	22997254	22997358	5S_rRNA	K562_Tier_2	0.722822
	chr10	23019559	23019723	SRP_	K562_Tier_2	0.720873
	chr10	24227173	24227321	SRP_	K562_Tier_2	0.842295
	chr10	24640165	24640284	5S_rRNA	K562_Tier_2	0.676993
	chr10	24908521	24908812	7SK	K562_Tier_2	0.635362
	chr10	24976674	25141348	SRP_	K562_Tier_2	0.696115
	chr10	25393556	25393844	7SK	K562_Tier_2	0.913475
	chr10	25819324	25819426	U6	K562_Tier_2	0.807542
	chr10	26229047	26229195	SRP_	K562_Tier_2	0.813219
	chr10	26509588	26509704	5S_rRNA	K562_Tier_2	0.73818
	chr10	26618292	26618409	SRP_	K562_Tier_2	0.70482
	chr10	26790539	26790646	U6	K562_Tier_2	0.675977
	chr10	27088320	27088427	U6	K562_Tier_2	0.687465
	chr10	27546360	27546666	SRP_	K562_Tier_2	0.732874
	chr10	27557898	27558046	SRP_	K562_Tier_2	0.730142
	chr10	27783845	27784053	7SK	K562_Tier_2	0.747612
	chr10	28099523	28099640	SRP_	K562_Tier_2	0.788526
	chr10	28114265	28114413	SRP_	K562_Tier_2	0.785214
	chr10	28166588	28166705	SRP_	K562_Tier_2	0.774456
	chr10	282008	282125	5S_rRNA	K562_Tier_2	0.606946
	chr10	28258415	28258563	SRP_	K562_Tier_2	0.719162
	chr10	28332677	28332825	SRP_	K562_Tier_2	0.657887
	chr10	28442579	28442896	7SK	K562_Tier_2	0.61076
	chr10	28565388	28565536	SRP_	K562_Tier_2	0.596867
	chr10	28667918	28668025	U6	K562_Tier_2	0.560089
	chr10	28760701	28760803	U6	K562_Tier_2	0.513673
	chr10	28787839	28787987	SRP_	K562_Tier_2	0.510534
	chr10	28874392	28874512	5S_rRNA	K562_Tier_2	0.530474
	chr10	29455647	29455795	SRP_	K562_Tier_2	0.599841
	chr10	29572617	29572765	SRP_	K562_Tier_2	0.620884
	chr10	29699320	29699466	SRP_	K562_Tier_2	0.657386
	chr10	29711899	29712008	U6	K562_Tier_2	0.659468
	chr10	29712895	29713012	SRP_	K562_Tier_2	0.659468
	chr10	29828225	30342237	SRP_	K562_Tier_2	0.617958
	chr10	30299568	30299673	U6	K562_Tier_2	0.622387
	chr10	30314725	30314873	SRP_	K562_Tier_2	0.612343
	chr10	30366085	30366241	SRP_	K562_Tier_2	0.586923
	chr10	30555602	30555904	SRP_	K562_Tier_2	0.529874
	chr10	30653604	30653752	SRP_	K562_Tier_2	0.580023
	chr10	30739097	30739214	SRP_	K562_Tier_2	0.619093
	chr10	30852389	30852506	SRP_	K562_Tier_2	0.697147
	chr10	31756041	31756136	Y_RNA	K562_Tier_2	0.694875
	chr10	31794120	31794268	SRP_	K562_Tier_2	0.684492
	chr10	31992089	31992381	SRP_	K562_Tier_2	0.596764
	chr10	32056745	32056839	Y_RNA	K562_Tier_2	0.59176
	chr10	32145512	32145660	SRP_	K562_Tier_2	0.598051
	chr10	32172086	32172234	SRP_	K562_Tier_2	0.606983
	chr10	32320768	32320885	SRP_	K562_Tier_2	0.652764
	chr10	32394557	32394665	U6	K562_Tier_2	0.67836
	chr10	33031641	33031789	SRP_	K562_Tier_2	0.683501
	chr10	33034609	33034760	SRP_	K562_Tier_2	0.683501
	chr10	33045049	33045197	SRP_	K562_Tier_2	0.683501
	chr10	33288305	33288601	SRP_	K562_Tier_2	0.788885
	chr10	33320031	33320148	SRP_	K562_Tier_2	0.793481
	chr10	34120032	34120180	SRP_	K562_Tier_2	0.767272
	chr10	34201978	34202074	Y_RNA	K562_Tier_2	0.770467
	chr10	34926774	34926882	U6	K562_Tier_2	0.674166
	chr10	34929902	34930050	SRP_	K562_Tier_2	0.678121
	chr10	34942968	34943075	U6	K562_Tier_2	0.682075
	chr10	35183793	35183910	SRP_	K562_Tier_2	0.696294
	chr10	35231330	35231394	U6	K562_Tier_2	0.697603
	chr10	35250958	35251052	U6	K562_Tier_2	0.697087
	chr10	35805717	35805834	SRP_	K562_Tier_2	0.877273
	chr10	35846114	35846262	SRP_	K562_Tier_2	0.880889
	chr10	36434484	36434555	tRNA	K562_Tier_2	0.96557
	chr10	36434614	36434683	tRNA	K562_Tier_2	0.96557
	chr10	36568547	36568664	SRP_	K562_Tier_2	0.96777
	chr10	36626014	36626138	Y_RNA	K562_Tier_2	0.959841
	chr10	37135236	37135343	U6	K562_Tier_2	1.06736
	chr10	37297397	37297690	SRP_	K562_Tier_2	1.04735
	chr10	37302999	37303109	Y_RNA	K562_Tier_2	1.04735
	chr10	37428527	37428676	SRP_	K562_Tier_2	1.0457
	chr10	37994862	37994975	Y_RNA	K562_Tier_2	0.820307
	chr10	42605157	42605263	U6	K562_Tier_2	0.742942
	chr10	430240	430504	SRP_	K562_Tier_2	0.573699
	chr10	43341785	43341910	U6	K562_Tier_2	0.561106
	chr10	43492949	43493066	SRP_	K562_Tier_2	0.629234
	chr10	43551413	43551530	SRP_	K562_Tier_2	0.680431
	chr10	4514951	4515057	U6	K562_Tier_2	0.722436
	chr10	45188789	45188896	U6	K562_Tier_2	0.675196
	chr10	46076701	46076849	SRP_	K562_Tier_2	0.575164
	chr10	46656335	46656484	SRP_	K562_Tier_2	0.629111
	chr10	46706474	46706545	tRNA	K562_Tier_2	0.641681
	chr10	47125173	47125290	SRP_	K562_Tier_2	0.629672
	chr10	47633856	47633927	tRNA	K562_Tier_2	0.646659
	chr10	47712975	47713096	SRP_	K562_Tier_2	0.631073
	chr10	4820325	4820473	SRP_	K562_Tier_2	0.594827
	chr10	52054989	52055137	SRP_	K562_Tier_2	1.05666
	chr10	52395590	52395707	SRP_	K562_Tier_2	1.10103
	chr10	52852606	52852703	Y_RNA	K562_Tier_2	1.09306
	chr10	53076012	53076171	SRP_	K562_Tier_2	1.13821
	chr10	55597817	55597888	tRNA	K562_Tier_2	1.1962
	chr10	5631462	5631756	SRP_	K562_Tier_2	0.471305
	chr10	56821133	56821281	SRP_	K562_Tier_2	1.09901
	chr10	58164230	58164378	SRP_	K562_Tier_2	0.897643
	chr10	5845774	5845891	SRP_	K562_Tier_2	0.477769
	chr10	5853710	5853783	tRNA	K562_Tier_2	0.469926
	chr10	5878651	5878787	SRP_	K562_Tier_2	0.464194
	chr10	58812494	58812641	SRP_	K562_Tier_2	0.969925
	chr10	58869183	58869528	7SK	K562_Tier_2	0.965158
	chr10	59254619	59254766	SRP_	K562_Tier_2	1.01797
	chr10	59287055	59287172	SRP_	K562_Tier_2	1.00376
	chr10	60081740	60081854	Y_RNA	K562_Tier_2	0.780601
	chr10	6011558	6011706	SRP_	K562_Tier_2	0.47753
	chr10	60812230	60812378	SRP_	K562_Tier_2	0.755423
	chr10	6084383	6084531	SRP_	K562_Tier_2	0.481771
	chr10	6149622	6149927	7SK	K562_Tier_2	0.484907
	chr10	6210974	6211058	tRNA	K562_Tier_2	0.504807
	chr10	62350012	62350298	SRP_	K562_Tier_2	0.867794
	chr10	6245112	6245260	SRP_	K562_Tier_2	0.514289
	chr10	6245730	6245831	Y_RNA	K562_Tier_2	0.514289
	chr10	63110138	63110245	U6	K562_Tier_2	0.755715
	chr10	63201648	63201765	SRP_	K562_Tier_2	0.739007
	chr10	63598198	63598315	SRP_	K562_Tier_2	0.691359
	chr10	64853149	64853266	SRP_	K562_Tier_2	1.08086
	chr10	67329224	67329372	SRP_	K562_Tier_2	0.988612
	chr10	67764502	67764584	tRNA	K562_Tier_2	0.754021
	chr10	67808501	67808608	U6	K562_Tier_2	0.715756
	chr10	67825309	67825600	SRP_	K562_Tier_2	0.701549
	chr10	67844728	67844876	SRP_	K562_Tier_2	0.691402
	chr10	67902170	67902287	SRP_	K562_Tier_2	0.686346
	chr10	68007719	68008017	SRP_	K562_Tier_2	0.730329
	chr10	68076842	68076959	SRP_	K562_Tier_2	0.745219
	chr10	68158078	68158408	7SK	K562_Tier_2	0.715701
	chr10	68311605	68311753	SRP_	K562_Tier_2	0.62347
	chr10	68461406	68461525	5S_rRNA	K562_Tier_2	0.551435
	chr10	68503151	68503259	Y_RNA	K562_Tier_2	0.534044
	chr10	68735719	68735823	Y_RNA	K562_Tier_2	0.55028
	chr10	68846804	68846909	U6	K562_Tier_2	0.548753
	chr10	68911653	68911759	U6	K562_Tier_2	0.544069
	chr10	68996706	68996854	SRP_	K562_Tier_2	0.528075
	chr10	69041014	69041162	SRP_	K562_Tier_2	0.523478
	chr10	69098495	69098794	SRP_	K562_Tier_2	0.524096
	chr10	69369754	69369901	SRP_	K562_Tier_2	0.479327
	chr10	69592940	69593006	tRNA	K562_Tier_2	0.527428
	chr10	69593172	69593241	tRNA	K562_Tier_2	0.527428
	chr10	69595415	69595484	tRNA	K562_Tier_2	0.527428
	chr10	70114655	70114772	SRP_	K562_Tier_2	0.49157
	chr10	70353433	70353581	SRP_	K562_Tier_2	0.455364
	chr10	70601682	70601830	SRP_	K562_Tier_2	0.387288
	chr10	70817035	70817183	SRP_	K562_Tier_2	0.421654
	chr10	71357432	71357549	SRP_	K562_Tier_2	0.369946
	chr10	71519799	71519952	SRP_	K562_Tier_2	0.362904
	chr10	72165297	72165414	SRP_	K562_Tier_2	0.343722
	chr10	72220751	72220852	Y_RNA	K562_Tier_2	0.310866
	chr10	72231905	72232380	SRP_	K562_Tier_2	0.299297
	chr10	72266991	72267108	SRP_	K562_Tier_2	0.290323
	chr10	72372557	72372674	SRP_	K562_Tier_2	0.349373
	chr10	72391963	72392069	U6	K562_Tier_2	0.376486
	chr10	72471101	72471248	SRP_	K562_Tier_2	0.469201
	chr10	72548712	72548860	SRP_	K562_Tier_2	0.484627
	chr10	72582802	72583087	SRP_	K562_Tier_2	0.475224
	chr10	72606230	72606347	SRP_	K562_Tier_2	0.468985
	chr10	72654164	72654276	Y_RNA	K562_Tier_2	0.455364
	chr10	72934442	72934590	SRP_	K562_Tier_2	0.465277
	chr10	73082493	73082595	Y_RNA	K562_Tier_2	0.458942
	chr10	73192222	73192325	Y_RNA	K562_Tier_2	0.454944
	chr10	73279061	73279168	U6	K562_Tier_2	0.459281
	chr10	73346935	73347048	Y_RNA	K562_Tier_2	0.460347
	chr10	73432054	73432202	SRP_	K562_Tier_2	0.45296
	chr10	73529050	73529157	U6	K562_Tier_2	0.437118
	chr10	73582401	73582555	SRP_	K562_Tier_2	0.422341
	chr10	73796202	73796350	SRP_	K562_Tier_2	0.344793
	chr10	73952417	73952565	SRP_	K562_Tier_2	0.392966
	chr10	74125160	74125277	SRP_	K562_Tier_2	0.50008
	chr10	74273639	74273756	SRP_	K562_Tier_2	0.61235
	chr10	74551391	74551493	Y_RNA	K562_Tier_2	0.667605
	chr10	74758657	74758805	SRP_	K562_Tier_2	0.571736
	chr10	7486702	7486809	U6	K562_Tier_2	0.677021
	chr10	74926307	74926455	SRP_	K562_Tier_2	0.573196
	chr10	75420898	75421046	SRP_	K562_Tier_2	0.657419
	chr10	76242023	76242313	SRP_	K562_Tier_2	0.843913
	chr10	76260799	76260901	U6	K562_Tier_2	0.852276
	chr10	7640330	7640472	SRP_	K562_Tier_2	0.692066
	chr10	77587048	77587159	5S_rRNA	K562_Tier_2	0.615372
	chr10	776279	776423	SRP_	K562_Tier_2	0.537537
	chr10	77776950	77777055	U6	K562_Tier_2	0.543089
	chr10	77895728	77895845	SRP_	K562_Tier_2	0.486018
	chr10	77912273	77912546	SRP_	K562_Tier_2	0.486041
	chr10	77966172	77966441	SRP_	K562_Tier_2	0.493494
	chr10	78086130	78086277	SRP_	K562_Tier_2	0.535747
	chr10	79341543	79341691	SRP_	K562_Tier_2	0.462846
	chr10	79993944	79994268	SRP_	K562_Tier_2	0.614471
	chr10	80193744	80193982	SRP_	K562_Tier_2	0.563398
	chr10	80456781	80456898	SRP_	K562_Tier_2	0.602715
	chr10	80512709	80512857	SRP_	K562_Tier_2	0.60687
	chr10	81636497	81636656	SRP_	K562_Tier_2	1.02128
	chr10	82340770	82340876	U6	K562_Tier_2	0.977062
	chr10	83067961	83068067	U6	K562_Tier_2	1.08203
	chr10	83764357	83764464	U6	K562_Tier_2	1.00234
	chr10	84130056	84130173	SRP_	K562_Tier_2	0.714195
	chr10	84309560	84309713	SRP_	K562_Tier_2	0.701343
	chr10	85537380	85537483	U6	K562_Tier_2	0.904527
	chr10	86052447	86052566	5S_rRNA	K562_Tier_2	0.690094
	chr10	86413866	86414130	SRP_	K562_Tier_2	0.674499
	chr10	86460894	86461011	SRP_	K562_Tier_2	0.664315
	chr10	86488445	86488549	U6	K562_Tier_2	0.657964
	chr10	86557561	86557709	SRP_	K562_Tier_2	0.623613
	chr10	8656715	8656831	5S_rRNA	K562_Tier_2	0.974738
	chr10	86896007	86896155	SRP_	K562_Tier_2	0.628446
	chr10	87041237	87041341	U6	K562_Tier_2	0.579363
	chr10	87154085	87154369	SRP_	K562_Tier_2	0.612503
	chr10	87173209	87173330	SRP_	K562_Tier_2	0.618398
	chr10	87563087	87563186	Y_RNA	K562_Tier_2	0.662348
	chr10	87647493	87647641	SRP_	K562_Tier_2	0.681115
	chr10	87827973	87828121	SRP_	K562_Tier_2	0.797052
	chr10	87832820	87833098	SRP_	K562_Tier_2	0.805859
	chr10	88585637	88585733	Y_RNA	K562_Tier_2	0.980486
	chr10	88652139	88652287	SRP_	K562_Tier_2	0.984073
	chr10	90163650	90163960	7SK	K562_Tier_2	0.91799
	chr10	90880039	90880179	Y_RNA	K562_Tier_2	0.777479
	chr10	90922730	90922835	U6	K562_Tier_2	0.766548
	chr10	92092498	92092615	SRP_	K562_Tier_2	0.593485
	chr10	92199110	92199227	SRP_	K562_Tier_2	0.57523
	chr10	92200263	92200380	SRP_	K562_Tier_2	0.57523
	chr10	92236466	92236583	SRP_	K562_Tier_2	0.568455
	chr10	92259144	92259261	SRP_	K562_Tier_2	0.565082
	chr10	92272146	92272251	Y_RNA	K562_Tier_2	0.561588
	chr10	92334462	92334564	Y_RNA	K562_Tier_2	0.551957
	chr10	92405968	92406116	SRP_	K562_Tier_2	0.547756
	chr10	92659043	92659303	SRP_	K562_Tier_2	0.506329
	chr10	92710498	92710608	Y_RNA	K562_Tier_2	0.497791
	chr10	92749963	92750111	SRP_	K562_Tier_2	0.497972
	chr10	92916979	92917126	SRP_	K562_Tier_2	0.579204
	chr10	92984852	92985000	SRP_	K562_Tier_2	0.593084
	chr10	93091711	93091859	SRP_	K562_Tier_2	0.567327
	chr10	93257271	93257419	SRP_	K562_Tier_2	0.556734
	chr10	93276119	93276236	SRP_	K562_Tier_2	0.553505
	chr10	93405973	93406121	SRP_	K562_Tier_2	0.546745
	chr10	93510570	93510680	5S_rRNA	K562_Tier_2	0.576243
	chr10	93626981	93627098	SRP_	K562_Tier_2	0.605051
	chr10	937058	937206	SRP_	K562_Tier_2	0.486708
	chr10	94047033	94047125	Y_RNA	K562_Tier_2	0.63757
	chr10	94155638	94155745	U6	K562_Tier_2	0.621836
	chr10	94264537	94264685	SRP_	K562_Tier_2	0.591315
	chr10	94374289	94374538	SRP_	K562_Tier_2	0.588464
	chr10	94407819	94407967	SRP_	K562_Tier_2	0.594309
	chr10	94427685	94427833	SRP_	K562_Tier_2	0.601395
	chr10	94721029	94721176	SRP_	K562_Tier_2	0.729079
	chr10	95447321	95447471	SRP_	K562_Tier_2	0.505783
	chr10	95581980	95582097	SRP_	K562_Tier_2	0.503931
	chr10	95764903	95765020	SRP_	K562_Tier_2	0.585341
	chr10	95886152	95886300	SRP_	K562_Tier_2	0.599718
	chr10	96112750	96112851	U6	K562_Tier_2	0.534801
	chr10	96411095	96411259	SRP_	K562_Tier_2	0.497296
	chr10	96489949	96490098	SRP_	K562_Tier_2	0.510559
	chr10	96619375	96619483	5S_rRNA	K562_Tier_2	0.495577
	chr10	96704571	96704720	SRP_	K562_Tier_2	0.4608
	chr10	96743166	96743272	U6	K562_Tier_2	0.453018
	chr10	96856086	96856234	SRP_	K562_Tier_2	0.484669
	chr10	97016162	97016310	SRP_	K562_Tier_2	0.451523
	chr10	97177694	97177811	SRP_	K562_Tier_2	0.402649
	chr10	97232179	97232327	SRP_	K562_Tier_2	0.394485
	chr10	97297289	97297558	SRP_	K562_Tier_2	0.373505
	chr10	97421194	97421307	Y_RNA	K562_Tier_2	0.346811
	chr10	97440153	97440270	SRP_	K562_Tier_2	0.34777
	chr10	97495797	97495945	SRP_	K562_Tier_2	0.358078
	chr10	97554566	97554714	SRP_	K562_Tier_2	0.36698
	chr10	97620974	97621122	SRP_	K562_Tier_2	0.366022
	chr10	97692541	97692689	SRP_	K562_Tier_2	0.359453
	chr10	97732609	97732757	SRP_	K562_Tier_2	0.358386
	chr10	98420569	98420717	SRP_	K562_Tier_2	0.446307
	chr10	98585287	98585435	SRP_	K562_Tier_2	0.554394
	chr10	99328456	99328604	SRP_	K562_Tier_2	0.535874
	chr10	99624688	99624836	SRP_	K562_Tier_2	0.478719
	chr10	99737867	99737981	SRP_	K562_Tier_2	0.500399
	chr10	99975078	99975196	SRP_	K562_Tier_2	0.441315
	chr11	100641977	100642273	SRP_	K562_Tier_2	0.848115
	chr11	100698324	100698472	SRP_	K562_Tier_2	0.829304
	chr11	100839629	100839946	7SK	K562_Tier_2	0.853728
	chr11	10111730	10111878	SRP_	K562_Tier_2	0.621813
	chr11	101266981	101267129	SRP_	K562_Tier_2	0.927021
	chr11	102051730	102051847	SRP_	K562_Tier_2	0.885761
	chr11	102313721	102313829	U6	K562_Tier_2	0.746832
	chr11	103194733	103194881	SRP_	K562_Tier_2	1.07678
	chr11	103404237	103404307	tRNA	K562_Tier_2	1.0113
	chr11	103405848	103405914	tRNA	K562_Tier_2	1.0113
	chr11	103405996	103406069	tRNA	K562_Tier_2	1.0113
	chr11	103411051	103411122	tRNA	K562_Tier_2	1.01139
	chr11	103876835	103876983	SRP_	K562_Tier_2	0.954298
	chr11	10399191	10399317	U6	K562_Tier_2	0.501859
	chr11	10509188	10509257	tRNA	K562_Tier_2	0.495366
	chr11	105352669	105352956	SRP_	K562_Tier_2	1.04694
	chr11	106937952	106938101	SRP_	K562_Tier_2	1.00561
	chr11	107155263	107155411	SRP_	K562_Tier_2	0.958745
	chr11	10725902	10726004	Y_RNA	K562_Tier_2	0.472754
	chr11	107273000	107273117	SRP_	K562_Tier_2	0.885038
	chr11	107606688	107606820	SRP_	K562_Tier_2	0.788766
	chr11	107870536	107870653	SRP_	K562_Tier_2	0.633088
	chr11	108084912	108085014	Y_RNA	K562_Tier_2	0.668206
	chr11	108229502	108229604	Y_RNA	K562_Tier_2	0.668184
	chr11	108367003	108367151	SRP_	K562_Tier_2	0.682077
	chr11	10864004	10864152	SRP_	K562_Tier_2	0.481384
	chr11	108819780	108819898	SRP_	K562_Tier_2	0.809956
	chr11	109005520	109005623	U6	K562_Tier_2	0.821024
	chr11	109120877	109120986	5S_rRNA	K562_Tier_2	0.866475
	chr11	109165311	109165393	tRNA	K562_Tier_2	0.895069
	chr11	10926128	10926276	SRP_	K562_Tier_2	0.492551
	chr11	109724199	109724316	SRP_	K562_Tier_2	0.950473
	chr11	110036049	110036166	SRP_	K562_Tier_2	0.811622
	chr11	110960900	110961017	SRP_	K562_Tier_2	0.924661
	chr11	111040097	111040208	5S_rRNA	K562_Tier_2	0.928562
	chr11	111509927	111510075	SRP_	K562_Tier_2	0.742896
	chr11	111683110	111683424	7SK	K562_Tier_2	0.641972
	chr11	111845157	111845305	SRP_	K562_Tier_2	0.59532
	chr11	111928399	111928540	5S_rRNA	K562_Tier_2	0.581115
	chr11	111943325	111943442	SRP_	K562_Tier_2	0.576555
	chr11	111996569	111996685	SRP_	K562_Tier_2	0.566319
	chr11	112032499	112032598	U6	K562_Tier_2	0.568405
	chr11	112038380	112038497	SRP_	K562_Tier_2	0.568405
	chr11	112038699	112038847	SRP_	K562_Tier_2	0.568405
	chr11	112352555	112352662	U6	K562_Tier_2	0.648393
	chr11	112546957	112547104	SRP_	K562_Tier_2	0.639977
	chr11	113562272	113562356	tRNA	K562_Tier_2	0.546066
	chr11	113859345	113859449	U6	K562_Tier_2	0.582146
	chr11	113946382	113946530	SRP_	K562_Tier_2	0.55836
	chr11	114010711	114010859	SRP_	K562_Tier_2	0.542166
	chr11	114118983	114119100	SRP_	K562_Tier_2	0.525105
	chr11	11419450	11419598	SRP_	K562_Tier_2	0.527979
	chr11	114406750	114406865	SRP_	K562_Tier_2	0.624953
	chr11	114420896	114421044	SRP_	K562_Tier_2	0.638982
	chr11	11585536	11585654	SRP_	K562_Tier_2	0.542816
	chr11	116883787	116883935	SRP_	K562_Tier_2	0.471444
	chr11	116933158	116933304	SRP_	K562_Tier_2	0.492877
	chr11	116935993	116936110	SRP_	K562_Tier_2	0.492877
	chr11	117015896	117015992	Y_RNA	K562_Tier_2	0.489989
	chr11	117254639	117254787	SRP_	K562_Tier_2	0.380813
	chr11	118049364	118049512	SRP_	K562_Tier_2	0.386098
	chr11	118067236	118067540	SRP_	K562_Tier_2	0.385577
	chr11	118130288	118130436	SRP_	K562_Tier_2	0.391955
	chr11	11817807	11817924	SRP_	K562_Tier_2	0.576427
	chr11	118278521	118278669	SRP_	K562_Tier_2	0.41831
	chr11	118536059	118536493	SRP_	K562_Tier_2	0.365329
	chr11	118562918	118563066	SRP_	K562_Tier_2	0.355204
	chr11	118593987	118594093	U6	K562_Tier_2	0.337845
	chr11	118611574	118611691	SRP_	K562_Tier_2	0.331653
	chr11	118702341	118702446	U6	K562_Tier_2	0.326764
	chr11	118788413	118788561	SRP_	K562_Tier_2	0.327549
	chr11	118836009	118836111	Y_RNA	K562_Tier_2	0.310735
	chr11	118871945	118872093	SRP_	K562_Tier_2	0.292944
	chr11	118931215	118931489	SRP_	K562_Tier_2	0.263052
	chr11	118970497	118970595	Y_RNA	K562_Tier_2	0.245957
	chr11	118994333	118994637	SRP_	K562_Tier_2	0.238988
	chr11	118994559	118994655	Y_RNA	K562_Tier_2	0.238988
	chr11	119289561	119289677	U6	K562_Tier_2	0.321302
	chr11	119352572	119352721	SRP_	K562_Tier_2	0.339464
	chr11	119656310	119656413	U6	K562_Tier_2	0.420394
	chr11	120549114	120549262	SRP_	K562_Tier_2	0.587586
	chr11	12063600	12063752	SRP_	K562_Tier_2	0.471937
	chr11	12085001	12085118	SRP_	K562_Tier_2	0.461757
	chr11	121203329	121203446	SRP_	K562_Tier_2	0.740657
	chr11	121611859	121611976	SRP_	K562_Tier_2	0.793897
	chr11	122559946	122560019	tRNA	K562_Tier_2	0.802656
	chr11	122579204	122579307	U6	K562_Tier_2	0.780543
	chr11	122602121	122602269	SRP_	K562_Tier_2	0.759593
	chr11	122896872	122897020	SRP_	K562_Tier_2	0.735935
	chr11	123160831	123160979	SRP_	K562_Tier_2	0.641045
	chr11	123205371	123205489	SRP_	K562_Tier_2	0.646781
	chr11	123249071	123249208	SRP_	K562_Tier_2	0.658887
	chr11	124636458	124636579	5S_rRNA	K562_Tier_2	0.655487
	chr11	12466322	12466470	SRP_	K562_Tier_2	0.550542
	chr11	125277555	125277657	U6	K562_Tier_2	0.530605
	chr11	125574718	125574818	U6	K562_Tier_2	0.535467
	chr11	125937119	125937267	SRP_	K562_Tier_2	0.587911
	chr11	12658873	12659020	SRP_	K562_Tier_2	0.537696
	chr11	127360667	127360784	SRP_	K562_Tier_2	0.905965
	chr11	127406027	127406332	7SK	K562_Tier_2	0.909507
	chr11	127407850	127408162	7SK	K562_Tier_2	0.909507
	chr11	128796693	128796810	SRP_	K562_Tier_2	0.702697
	chr11	128929008	128929157	SRP_	K562_Tier_2	0.732524
	chr11	128993238	128993340	U6	K562_Tier_2	0.833658
	chr11	129030458	129030572	Y_RNA	K562_Tier_2	0.902051
	chr11	129202965	129203070	U6	K562_Tier_2	0.996163
	chr11	129289904	129290005	5S_rRNA	K562_Tier_2	0.877045
	chr11	12979854	12979971	SRP_	K562_Tier_2	0.544483
	chr11	130310179	130310476	SRP_	K562_Tier_2	0.630254
	chr11	131385248	131385363	U6	K562_Tier_2	0.789931
	chr11	132525808	132525887	U6	K562_Tier_2	0.862061
	chr11	13353207	13353518	7SK	K562_Tier_2	0.589807
	chr11	134968611	134968759	SRP_	K562_Tier_2	0.630493
	chr11	13618103	13618210	5S_rRNA	K562_Tier_2	0.678569
	chr11	13686549	13686658	Y_RNA	K562_Tier_2	0.674754
	chr11	13907483	13907590	5S_rRNA	K562_Tier_2	0.622709
	chr11	14038019	14038167	SRP_	K562_Tier_2	0.651042
	chr11	14047958	14048075	SRP_	K562_Tier_2	0.651042
	chr11	14134985	14135105	5S_rRNA	K562_Tier_2	0.659335
	chr11	14442565	14442681	SRP_	K562_Tier_2	0.609791
	chr11	14482550	14482698	SRP_	K562_Tier_2	0.618482
	chr11	14523286	14523434	SRP_	K562_Tier_2	0.629524
	chr11	16842252	16842574	7SK	K562_Tier_2	0.531425
	chr11	16974420	16974487	U6	K562_Tier_2	0.527665
	chr11	17006481	17006628	SRP_	K562_Tier_2	0.53324
	chr11	17115651	17115763	U6	K562_Tier_2	0.565862
	chr11	17243897	17244045	SRP_	K562_Tier_2	0.551136
	chr11	17356153	17356301	SRP_	K562_Tier_2	0.533889
	chr11	18043719	18043867	SRP_	K562_Tier_2	0.626884
	chr11	18248388	18248506	5S_rRNA	K562_Tier_2	0.607042
	chr11	18266392	18266510	5S_rRNA	K562_Tier_2	0.597027
	chr11	18361522	18361670	SRP_	K562_Tier_2	0.550565
	chr11	18365096	18365213	SRP_	K562_Tier_2	0.550565
	chr11	18411355	18411503	SRP_	K562_Tier_2	0.543267
	chr11	18538884	18539189	SRP_	K562_Tier_2	0.547283
	chr11	18680258	18680375	SRP_	K562_Tier_2	0.535455
	chr11	18799931	18800076	SRP_	K562_Tier_2	0.608399
	chr11	19401871	19401981	5S_rRNA	K562_Tier_2	0.714624
	chr11	20200249	20200305	tRNA	K562_Tier_2	0.719212
	chr11	21000880	21000997	5S_rRNA	K562_Tier_2	0.967464
	chr11	22688350	22688428	5S_rRNA	K562_Tier_2	0.928634
	chr11	2321719	2321827	U6	K562_Tier_2	0.306736
	chr11	2372637	2372750	Y_RNA	K562_Tier_2	0.303865
	chr11	23849777	23849882	U6	K562_Tier_2	1.08553
	chr11	24207925	24208042	SRP_	K562_Tier_2	1.02071
	chr11	24455910	24456010	Y_RNA	K562_Tier_2	1.07915
	chr11	26300869	26301017	SRP_	K562_Tier_2	0.994622
	chr11	27521604	27521726	5S_rRNA	K562_Tier_2	0.773947
	chr11	28261193	28261517	7SK	K562_Tier_2	0.920309
	chr11	29721398	29721684	SRP_	K562_Tier_2	1.07126
	chr11	30649548	30649665	SRP_	K562_Tier_2	0.963337
	chr11	32024558	32024706	SRP_	K562_Tier_2	0.764418
	chr11	32353147	32353295	SRP_	K562_Tier_2	0.635776
	chr11	32823192	32823309	SRP_	K562_Tier_2	0.683122
	chr11	33004249	33004345	Y_RNA	K562_Tier_2	0.626616
	chr11	33030599	33030747	SRP_	K562_Tier_2	0.624877
	chr11	33163365	33163513	SRP_	K562_Tier_2	0.594969
	chr11	33171380	33171490	Y_RNA	K562_Tier_2	0.58864
	chr11	33196546	33196637	Y_RNA	K562_Tier_2	0.583226
	chr11	3412710	3412858	SRP_	K562_Tier_2	0.351704
	chr11	34189173	34189275	Y_RNA	K562_Tier_2	0.453913
	chr11	34295037	34295184	SRP_	K562_Tier_2	0.478737
	chr11	35659011	35659158	SRP_	K562_Tier_2	0.681821
	chr11	35913641	35913797	SRP_	K562_Tier_2	0.658185
	chr11	36064317	36064472	SRP_	K562_Tier_2	0.611257
	chr11	3657428	3657576	SRP_	K562_Tier_2	0.402788
	chr11	3663814	3663911	Y_RNA	K562_Tier_2	0.402788
	chr11	3665163	3665259	Y_RNA	K562_Tier_2	0.402788
	chr11	3714771	3714875	U6	K562_Tier_2	0.401771
	chr11	38531322	38531473	SRP_	K562_Tier_2	0.843153
	chr11	3919386	3919503	SRP_	K562_Tier_2	0.389213
	chr11	39261106	39261213	U6	K562_Tier_2	1.02086
	chr11	3965860	3966008	SRP_	K562_Tier_2	0.414828
	chr11	39766878	39766947	tRNA	K562_Tier_2	1.0402
	chr11	3978479	3978596	SRP_	K562_Tier_2	0.429866
	chr11	40014875	40014991	SRP_	K562_Tier_2	0.974779
	chr11	40225800	40225917	SRP_	K562_Tier_2	1.01356
	chr11	40351563	40351672	Y_RNA	K562_Tier_2	1.01244
	chr11	41122906	41123012	U6	K562_Tier_2	1.03101
	chr11	4216384	4216532	SRP_	K562_Tier_2	0.546218
	chr11	43331260	43331356	Y_RNA	K562_Tier_2	0.781231
	chr11	43435131	43435397	7SK	K562_Tier_2	0.754441
	chr11	43670738	43670886	SRP_	K562_Tier_2	0.71722
	chr11	43722565	43722682	SRP_	K562_Tier_2	0.721907
	chr11	440405	440693	SRP_	K562_Tier_2	0.066274
	chr11	44169073	44169221	SRP_	K562_Tier_2	0.608624
	chr11	44521979	44522127	SRP_	K562_Tier_2	0.512103
	chr11	45045448	45045596	SRP_	K562_Tier_2	0.526906
	chr11	45548661	45548809	SRP_	K562_Tier_2	0.504295
	chr11	46022308	46022456	SRP_	K562_Tier_2	0.445399
	chr11	46223953	46224070	SRP_	K562_Tier_2	0.385257
	chr11	46244158	46244273	Y_RNA	K562_Tier_2	0.369896
	chr11	46610034	46611305	SRP_	K562_Tier_2	0.387682
	chr11	46717815	46717963	SRP_	K562_Tier_2	0.386921
	chr11	46882709	46882858	SRP_	K562_Tier_2	0.430015
	chr11	46931782	46931899	SRP_	K562_Tier_2	0.447708
	chr11	47079812	47079929	SRP_	K562_Tier_2	0.446326
	chr11	47315847	47315995	SRP_	K562_Tier_2	0.324405
	chr11	47432439	47432587	SRP_	K562_Tier_2	0.360113
	chr11	47440005	47440066	U6	K562_Tier_2	0.360113
	chr11	47557535	47557833	SRP_	K562_Tier_2	0.423872
	chr11	47645127	47645244	SRP_	K562_Tier_2	0.439447
	chr11	47726893	47726992	Y_RNA	K562_Tier_2	0.461132
	chr11	47820199	47820289	Y_RNA	K562_Tier_2	0.487384
	chr11	47917081	47917229	SRP_	K562_Tier_2	0.491011
	chr11	48073995	48074143	SRP_	K562_Tier_2	0.561864
	chr11	49181123	49181271	SRP_	K562_Tier_2	0.959196
	chr11	50245776	50245922	SRP_	K562_Tier_2	0.83632
	chr11	50274707	50274779	tRNA	K562_Tier_2	0.838086
	chr11	54759315	54759373	tRNA	K562_Tier_2	0.971068
	chr11	57450182	57450299	5S_rRNA	K562_Tier_2	0.39261
	chr11	57451689	57452022	7SK	K562_Tier_2	0.39261
	chr11	57510558	57510644	Y_RNA	K562_Tier_2	0.39879
	chr11	57747680	57747797	SRP_	K562_Tier_2	0.466326
	chr11	58026705	58026815	U6	K562_Tier_2	0.617088
	chr11	588560	588677	SRP_	K562_Tier_2	0.084647
	chr11	59214406	59214699	SRP_	K562_Tier_2	0.619814
	chr11	59291052	59291333	SRP_	K562_Tier_2	0.649613
	chr11	59498955	59499066	U6	K562_Tier_2	0.569315
	chr11	59550628	59550701	tRNA	K562_Tier_2	0.522251
	chr11	59550986	59551059	tRNA	K562_Tier_2	0.522251
	chr11	59551293	59551379	tRNA	K562_Tier_2	0.522251
	chr11	59551754	59551837	tRNA	K562_Tier_2	0.522251
	chr11	59556428	59556501	tRNA	K562_Tier_2	0.522251
	chr11	59557496	59557569	tRNA	K562_Tier_2	0.522251
	chr11	59560334	59560407	tRNA	K562_Tier_2	0.522251
	chr11	59566379	59566452	tRNA	K562_Tier_2	0.522251
	chr11	59706056	59706383	7SK	K562_Tier_2	0.501057
	chr11	59747027	59747175	SRP_	K562_Tier_2	0.500789
	chr11	59751381	59751498	SRP_	K562_Tier_2	0.500405
	chr11	60055534	60055651	SRP_	K562_Tier_2	0.540695
	chr11	6016995	6017114	5S_rRNA	K562_Tier_2	0.628474
	chr11	60985060	60985167	U6	K562_Tier_2	0.357477
	chr11	61029213	61029330	SRP_	K562_Tier_2	0.361668
	chr11	61038389	61038859	SRP_	K562_Tier_2	0.363475
	chr11	61360831	61360979	SRP_	K562_Tier_2	0.291577
	chr11	61424468	61424616	SRP_	K562_Tier_2	0.286327
	chr11	61444148	61444424	SRP_	K562_Tier_2	0.285841
	chr11	61860762	61860909	SRP_	K562_Tier_2	0.211823
	chr11	61937893	61937999	U6	K562_Tier_2	0.226165
	chr11	62403964	62404112	SRP_	K562_Tier_2	0.247501
	chr11	62490217	62490365	SRP_	K562_Tier_2	0.19392
	chr11	62759882	62759999	SRP_	K562_Tier_2	0.150966
	chr11	62815965	62816067	U6	K562_Tier_2	0.160589
	chr11	62935983	62936234	SRP_	K562_Tier_2	0.233864
	chr11	63489529	63489598	tRNA	K562_Tier_2	0.379846
	chr11	63569193	63569341	SRP_	K562_Tier_2	0.326543
	chr11	63696727	63697182	SRP_	K562_Tier_2	0.300183
	chr11	63853252	63967742	SRP_	K562_Tier_2	0.197555
	chr11	63882586	63882685	U6	K562_Tier_2	0.21061
	chr11	63970469	63970576	U6	K562_Tier_2	0.173038
	chr11	6408685	6408802	SRP_	K562_Tier_2	0.480341
	chr11	64296036	64296138	Y_RNA	K562_Tier_2	0.11646
	chr11	64392361	64392478	SRP_	K562_Tier_2	0.178387
	chr11	64423765	64423913	SRP_	K562_Tier_2	0.193173
	chr11	64439841	64439989	SRP_	K562_Tier_2	0.205911
	chr11	65333121	65333272	SRP_	K562_Tier_2	0.11686
	chr11	65462139	65462256	SRP_	K562_Tier_2	0.082033
	chr11	65484435	65484552	SRP_	K562_Tier_2	0.075617
	chr11	65564175	65564322	SRP_	K562_Tier_2	0.05687
	chr11	65693107	65693255	SRP_	K562_Tier_2	0.098625
	chr11	65695551	65695838	SRP_	K562_Tier_2	0.098625
	chr11	65800048	65800165	SRP_	K562_Tier_2	0.109468
	chr11	66009266	66135046	SRP_	K562_Tier_2	0.162037
	chr11	66056253	66056401	SRP_	K562_Tier_2	0.159177
	chr11	66348119	66348201	tRNA	K562_Tier_2	0.118002
	chr11	66374137	66374435	SRP_	K562_Tier_2	0.12037
	chr11	66712720	66713009	SRP_	K562_Tier_2	0.221628
	chr11	67079958	67080075	SRP_	K562_Tier_2	0.215316
	chr11	67081323	67081471	SRP_	K562_Tier_2	0.215316
	chr11	67142369	67142486	SRP_	K562_Tier_2	0.239806
	chr11	67361216	67361332	SRP_	K562_Tier_2	0.145731
	chr11	67362413	67362717	7SK	K562_Tier_2	0.145731
	chr11	67394955	67395103	SRP_	K562_Tier_2	0.127184
	chr11	67540011	67540128	SRP_	K562_Tier_2	0.148932
	chr11	67779995	67780143	SRP_	K562_Tier_2	0.260004
	chr11	67895630	67895737	U6	K562_Tier_2	0.282719
	chr11	67951555	67951703	SRP_	K562_Tier_2	0.272887
	chr11	68132625	68132742	SRP_	K562_Tier_2	0.28334
	chr11	68202564	68202712	SRP_	K562_Tier_2	0.298251
	chr11	68301327	68301476	SRP_	K562_Tier_2	0.285381
	chr11	68420557	68420707	SRP_	K562_Tier_2	0.300474
	chr11	68443839	68443957	SRP_	K562_Tier_2	0.311436
	chr11	68450565	68450713	SRP_	K562_Tier_2	0.323988
	chr11	68643041	68643189	SRP_	K562_Tier_2	0.366749
	chr11	68804126	68804252	5S_rRNA	K562_Tier_2	0.311502
	chr11	69426501	69426649	SRP_	K562_Tier_2	0.317485
	chr11	6969796	6969944	SRP_	K562_Tier_2	0.685705
	chr11	70049902	70050017	SRP_	K562_Tier_2	0.357388
	chr11	70075362	70075469	U6	K562_Tier_2	0.355349
	chr11	70363529	70363677	SRP_	K562_Tier_2	0.36149
	chr11	70396195	70396312	SRP_	K562_Tier_2	0.360299
	chr11	70705166	70705269	Y_RNA	K562_Tier_2	0.384402
	chr11	70735557	70735705	SRP_	K562_Tier_2	0.383372
	chr11	71269352	71269500	SRP_	K562_Tier_2	0.420507
	chr11	71431008	71431156	SRP_	K562_Tier_2	0.360803
	chr11	71918299	71918445	SRP_	K562_Tier_2	0.354574
	chr11	72024913	72025061	SRP_	K562_Tier_2	0.319173
	chr11	72047872	72047969	U6	K562_Tier_2	0.314473
	chr11	72249122	72249263	SRP_	K562_Tier_2	0.294022
	chr11	72766003	72766116	Y_RNA	K562_Tier_2	0.266135
	chr11	72843861	72844009	SRP_	K562_Tier_2	0.347923
	chr11	72869543	72869650	U6	K562_Tier_2	0.371674
	chr11	73196878	73197026	SRP_	K562_Tier_2	0.364679
	chr11	73548957	73549105	SRP_	K562_Tier_2	0.41768
	chr11	73668808	73668956	SRP_	K562_Tier_2	0.409718
	chr11	73832381	73832690	7SK	K562_Tier_2	0.394404
	chr11	74143368	74143516	SRP_	K562_Tier_2	0.456515
	chr11	74173557	74173705	SRP_	K562_Tier_2	0.473325
	chr11	74198736	74198854	5S_rRNA	K562_Tier_2	0.477965
	chr11	74242732	74242880	SRP_	K562_Tier_2	0.481677
	chr11	74537382	74537530	SRP_	K562_Tier_2	0.461041
	chr11	7466574	7466722	SRP_	K562_Tier_2	0.634245
	chr11	74685223	74685505	7SK	K562_Tier_2	0.463429
	chr11	74845909	74846209	SRP_	K562_Tier_2	0.494213
	chr11	74968188	74968292	U6	K562_Tier_2	0.475026
	chr11	74997716	74997864	SRP_	K562_Tier_2	0.4637
	chr11	75388042	75388190	SRP_	K562_Tier_2	0.361971
	chr11	75618325	75618442	SRP_	K562_Tier_2	0.400344
	chr11	7565276	7565434	SRP_	K562_Tier_2	0.59475
	chr11	757308	757456	SRP_	K562_Tier_2	0.08394
	chr11	75742128	75742427	SRP_	K562_Tier_2	0.453243
	chr11	75835214	75835323	Y_RNA	K562_Tier_2	0.486047
	chr11	75837543	75837645	Y_RNA	K562_Tier_2	0.486047
	chr11	75960620	75960768	SRP_	K562_Tier_2	0.557193
	chr11	760626	760743	SRP_	K562_Tier_2	0.08394
	chr11	76235512	76235584	tRNA	K562_Tier_2	0.423476
	chr11	76235824	76235896	tRNA	K562_Tier_2	0.423476
	chr11	76367257	76367374	SRP_	K562_Tier_2	0.470123
	chr11	76404139	76404252	Y_RNA	K562_Tier_2	0.496827
	chr11	76713955	76714103	SRP_	K562_Tier_2	0.439987
	chr11	77691649	77691751	Y_RNA	K562_Tier_2	0.589403
	chr11	77768178	77768326	SRP_	K562_Tier_2	0.589181
	chr11	77793640	77793925	7SK	K562_Tier_2	0.582907
	chr11	77885672	77885821	SRP_	K562_Tier_2	0.566415
	chr11	78133419	78133522	U6	K562_Tier_2	0.493333
	chr11	78553304	78553452	SRP_	K562_Tier_2	0.669992
	chr11	78579255	78579356	U6	K562_Tier_2	0.684015
	chr11	80527959	80528066	U6	K562_Tier_2	1.00894
	chr11	82541396	82541513	SRP_	K562_Tier_2	0.977254
	chr11	82844455	82844572	SRP_	K562_Tier_2	0.731967
	chr11	83289735	83289883	SRP_	K562_Tier_2	0.73744
	chr11	841752	841900	SRP_	K562_Tier_2	0.084589
	chr11	8536794	8536945	SRP_	K562_Tier_2	0.631453
	chr11	85509937	85510044	U6	K562_Tier_2	0.945899
	chr11	85692732	85692880	SRP_	K562_Tier_2	0.775277
	chr11	86153227	86153333	U6	K562_Tier_2	0.552852
	chr11	86216595	86216878	SRP_	K562_Tier_2	0.572778
	chr11	86296932	86297080	SRP_	K562_Tier_2	0.633995
	chr11	86324013	86324309	SRP_	K562_Tier_2	0.648418
	chr11	87606782	87606885	U6	K562_Tier_2	0.960258
	chr11	87648488	87648603	U6	K562_Tier_2	0.96827
	chr11	88099994	88100105	Y_RNA	K562_Tier_2	0.927223
	chr11	8854217	8854365	SRP_	K562_Tier_2	0.536011
	chr11	88612804	88612911	U6	K562_Tier_2	0.989205
	chr11	8877416	8877518	Y_RNA	K562_Tier_2	0.536496
	chr11	8943379	8943467	Y_RNA	K562_Tier_2	0.525626
	chr11	9195968	9196116	SRP_	K562_Tier_2	0.48932
	chr11	9275242	9275316	tRNA	K562_Tier_2	0.454742
	chr11	92755238	92755386	SRP_	K562_Tier_2	0.874227
	chr11	9279531	9279816	SRP_	K562_Tier_2	0.454742
	chr11	92995958	93228699	SRP_	K562_Tier_2	0.810399
	chr11	93074703	93074851	SRP_	K562_Tier_2	0.814568
	chr11	9343199	9343347	SRP_	K562_Tier_2	0.437205
	chr11	93556912	93557207	SRP_	K562_Tier_2	0.691348
	chr11	93719602	93719713	Y_RNA	K562_Tier_2	0.640118
	chr11	93827621	93827734	Y_RNA	K562_Tier_2	0.616633
	chr11	941603	941751	SRP_	K562_Tier_2	0.132158
	chr11	9443753	9443901	SRP_	K562_Tier_2	0.441257
	chr11	948419	948524	U6	K562_Tier_2	0.132158
	chr11	94911685	94911833	SRP_	K562_Tier_2	0.63967
	chr11	95005010	95005158	SRP_	K562_Tier_2	0.641959
	chr11	95473271	95473374	Y_RNA	K562_Tier_2	0.716987
	chr11	95524029	95524134	5S_rRNA	K562_Tier_2	0.733576
	chr11	9580905	9581219	SRP_	K562_Tier_2	0.46803
	chr11	96474571	96474692	5S_rRNA	K562_Tier_2	0.816091
	chr11	9680923	9681238	7SK	K562_Tier_2	0.501464
	chr11	97657463	97657582	5S_rRNA	K562_Tier_2	0.929048
	chr11	99120175	99120490	7SK	K562_Tier_2	1.12449
	chr12	100075027	100075175	SRP_	K562_Tier_2	0.784557
	chr12	100089413	100089561	SRP_	K562_Tier_2	0.784557
	chr12	100152716	100152863	SRP_	K562_Tier_2	0.735286
	chr12	100158526	100158688	SRP_	K562_Tier_2	0.735286
	chr12	100203319	100203467	SRP_	K562_Tier_2	0.725618
	chr12	100257687	100257790	Y_RNA	K562_Tier_2	0.730574
	chr12	10084185	10084490	7SK	K562_Tier_2	0.517363
	chr12	101411356	101411459	U6	K562_Tier_2	0.725755
	chr12	101446824	101446932	Y_RNA	K562_Tier_2	0.721666
	chr12	101484389	101484537	SRP_	K562_Tier_2	0.71633
	chr12	101719807	101719918	Y_RNA	K562_Tier_2	0.66347
	chr12	101765405	101765509	U6	K562_Tier_2	0.644063
	chr12	101779813	101779929	5S_rRNA	K562_Tier_2	0.63582
	chr12	101796409	101796518	U6	K562_Tier_2	0.629715
	chr12	101836816	101836927	5S_rRNA	K562_Tier_2	0.626767
	chr12	101869125	101869273	SRP_	K562_Tier_2	0.630853
	chr12	101871709	101871801	U6	K562_Tier_2	0.638801
	chr12	102060808	102060956	SRP_	K562_Tier_2	0.772104
	chr12	10219653	10219803	SRP_	K562_Tier_2	0.513041
	chr12	102217319	102217613	SRP_	K562_Tier_2	0.77531
	chr12	102789771	102789919	SRP_	K562_Tier_2	0.808119
	chr12	103243039	103243187	SRP_	K562_Tier_2	0.996746
	chr12	104066803	104066951	SRP_	K562_Tier_2	0.603983
	chr12	104125235	104125356	5S_rRNA	K562_Tier_2	0.615764
	chr12	104397790	104397938	SRP_	K562_Tier_2	0.547876
	chr12	104518140	104518288	SRP_	K562_Tier_2	0.531929
	chr12	104851823	104851918	Y_RNA	K562_Tier_2	0.661949
	chr12	105075303	105075420	SRP_	K562_Tier_2	0.622502
	chr12	105209976	105210124	SRP_	K562_Tier_2	0.614738
	chr12	106099973	106100168	SRP_	K562_Tier_2	0.614023
	chr12	106395823	106395971	SRP_	K562_Tier_2	0.632222
	chr12	106572745	106572893	SRP_	K562_Tier_2	0.620153
	chr12	10737036	10737184	SRP_	K562_Tier_2	0.577785
	chr12	107486510	107486635	5S_rRNA	K562_Tier_2	0.581967
	chr12	107650788	107650892	Y_RNA	K562_Tier_2	0.558184
	chr12	107744913	107745061	SRP_	K562_Tier_2	0.552542
	chr12	107754398	107754546	SRP_	K562_Tier_2	0.553778
	chr12	108247571	108247719	SRP_	K562_Tier_2	0.479699
	chr12	108327332	108327481	SRP_	K562_Tier_2	0.481937
	chr12	108433812	108433960	SRP_	K562_Tier_2	0.473052
	chr12	108590078	108590532	SRP_	K562_Tier_2	0.416272
	chr12	108609346	108609463	SRP_	K562_Tier_2	0.416272
	chr12	108738483	108738604	Y_RNA	K562_Tier_2	0.412534
	chr12	108785303	108785420	SRP_	K562_Tier_2	0.412752
	chr12	108876962	108877110	SRP_	K562_Tier_2	0.417777
	chr12	108926434	108926541	U6	K562_Tier_2	0.428658
	chr12	109059985	109060100	5S_rRNA	K562_Tier_2	0.451396
	chr12	109249507	109249655	SRP_	K562_Tier_2	0.440213
	chr12	109257586	109257734	SRP_	K562_Tier_2	0.443256
	chr12	109269721	109269869	SRP_	K562_Tier_2	0.443256
	chr12	109322539	109322655	SRP_	K562_Tier_2	0.454114
	chr12	109405066	109405214	SRP_	K562_Tier_2	0.457989
	chr12	109602429	109602546	SRP_	K562_Tier_2	0.377116
	chr12	109662862	109663183	7SK	K562_Tier_2	0.371211
	chr12	109708704	109708821	SRP_	K562_Tier_2	0.37271
	chr12	109866215	109866509	SRP_	K562_Tier_2	0.383569
	chr12	110167867	110168015	SRP_	K562_Tier_2	0.430318
	chr12	110360451	110360746	SRP_	K562_Tier_2	0.391979
	chr12	110383729	110383877	SRP_	K562_Tier_2	0.390281
	chr12	110455005	110455122	SRP_	K562_Tier_2	0.402079
	chr12	110482097	110482245	SRP_	K562_Tier_2	0.40649
	chr12	110554360	110554477	SRP_	K562_Tier_2	0.416021
	chr12	110692881	110693029	SRP_	K562_Tier_2	0.398655
	chr12	110767687	110767835	SRP_	K562_Tier_2	0.400902
	chr12	110969383	110969531	SRP_	K562_Tier_2	0.423306
	chr12	111002264	111002413	SRP_	K562_Tier_2	0.425666
	chr12	111243519	111243667	SRP_	K562_Tier_2	0.40629
	chr12	111248082	111583289	SRP_	K562_Tier_2	0.398653
	chr12	111265357	111265505	SRP_	K562_Tier_2	0.402086
	chr12	112069103	112069209	Y_RNA	K562_Tier_2	0.40137
	chr12	112072326	112072443	SRP_	K562_Tier_2	0.398548
	chr12	112101882	112102030	SRP_	K562_Tier_2	0.396411
	chr12	112114559	112114707	SRP_	K562_Tier_2	0.395173
	chr12	112149359	112149472	Y_RNA	K562_Tier_2	0.39498
	chr12	112225809	112225926	SRP_	K562_Tier_2	0.402109
	chr12	112267076	112267394	7SK	K562_Tier_2	0.406444
	chr12	112276464	112276611	SRP_	K562_Tier_2	0.407859
	chr12	112360172	112360331	SRP_	K562_Tier_2	0.411462
	chr12	112399627	112399775	SRP_	K562_Tier_2	0.414807
	chr12	112502600	112502747	SRP_	K562_Tier_2	0.433389
	chr12	112905234	112905382	SRP_	K562_Tier_2	0.475546
	chr12	113100314	113100462	SRP_	K562_Tier_2	0.390993
	chr12	113156762	113156861	Y_RNA	K562_Tier_2	0.368921
	chr12	113178422	113178519	Y_RNA	K562_Tier_2	0.364114
	chr12	113228468	113228611	SRP_	K562_Tier_2	0.357387
	chr12	113267414	113267562	SRP_	K562_Tier_2	0.352495
	chr12	114332870	114333022	SRP_	K562_Tier_2	0.583964
	chr12	114504875	114505187	7SK	K562_Tier_2	0.58856
	chr12	114505588	114505880	7SK	K562_Tier_2	0.58856
	chr12	114514792	114514907	SRP_	K562_Tier_2	0.593157
	chr12	114657948	114658062	Y_RNA	K562_Tier_2	0.566747
	chr12	114743928	114744045	SRP_	K562_Tier_2	0.54307
	chr12	115717724	115718011	SRP_	K562_Tier_2	0.642647
	chr12	11578999	11579148	SRP_	K562_Tier_2	0.59343
	chr12	115908134	115908282	SRP_	K562_Tier_2	0.616148
	chr12	116082569	116082676	U6	K562_Tier_2	0.582067
	chr12	116626004	116626152	SRP_	K562_Tier_2	0.454897
	chr12	116782104	116782208	U6	K562_Tier_2	0.47269
	chr12	116905624	116905741	SRP_	K562_Tier_2	0.478056
	chr12	117088534	117088682	SRP_	K562_Tier_2	0.461914
	chr12	117108537	117108685	SRP_	K562_Tier_2	0.461187
	chr12	117321191	117321308	SRP_	K562_Tier_2	0.52518
	chr12	117869090	117869207	SRP_	K562_Tier_2	0.513666
	chr12	118085580	118085697	SRP_	K562_Tier_2	0.449776
	chr12	118255801	118255918	SRP_	K562_Tier_2	0.490011
	chr12	118263784	118263901	SRP_	K562_Tier_2	0.490011
	chr12	118564295	118564443	SRP_	K562_Tier_2	0.552648
	chr12	118829680	118829805	5S_rRNA	K562_Tier_2	0.560826
	chr12	118993856	118994160	SRP_	K562_Tier_2	0.546424
	chr12	119572647	119572764	SRP_	K562_Tier_2	0.439091
	chr12	119631089	119631386	7SK	K562_Tier_2	0.417473
	chr12	119892032	119892180	SRP_	K562_Tier_2	0.373348
	chr12	120018899	120019261	SRP_	K562_Tier_2	0.319156
	chr12	120059457	120329278	SRP_	K562_Tier_2	0.239304
	chr12	120059591	120329278	SRP_	K562_Tier_2	0.239304
	chr12	120239435	120239583	SRP_	K562_Tier_2	0.215755
	chr12	120272054	120304785	SRP_	K562_Tier_2	0.236972
	chr12	120313237	120313341	U6	K562_Tier_2	0.252159
	chr12	120409213	120409361	SRP_	K562_Tier_2	0.282638
	chr12	120504570	120504659	Y_RNA	K562_Tier_2	0.29238
	chr12	12057476	12057593	SRP_	K562_Tier_2	0.558861
	chr12	120780606	120780723	SRP_	K562_Tier_2	0.34448
	chr12	120957542	120957690	SRP_	K562_Tier_2	0.330229
	chr12	12100246	12100394	SRP_	K562_Tier_2	0.55105
	chr12	121166760	121166877	SRP_	K562_Tier_2	0.304575
	chr12	121469078	121469194	SRP_	K562_Tier_2	0.270781
	chr12	121522234	121522351	SRP_	K562_Tier_2	0.248779
	chr12	121597154	121597271	SRP_	K562_Tier_2	0.232772
	chr12	121604901	121605012	U6	K562_Tier_2	0.232772
	chr12	121623879	121624215	SRP_	K562_Tier_2	0.230645
	chr12	121675761	121675909	SRP_	K562_Tier_2	0.220089
	chr12	121897582	121897826	SRP_	K562_Tier_2	0.252227
	chr12	121926796	121926945	SRP_	K562_Tier_2	0.260449
	chr12	122036249	122036409	SRP_	K562_Tier_2	0.259182
	chr12	122069145	122069262	SRP_	K562_Tier_2	0.25429
	chr12	122173537	122173685	SRP_	K562_Tier_2	0.26556
	chr12	12226673	12226777	U6	K562_Tier_2	0.530506
	chr12	122376376	122376447	tRNA	K562_Tier_2	0.324502
	chr12	122545804	122545947	SRP_	K562_Tier_2	0.339413
	chr12	122612081	122612229	SRP_	K562_Tier_2	0.342092
	chr12	122704426	122704574	SRP_	K562_Tier_2	0.330059
	chr12	122717869	122718017	SRP_	K562_Tier_2	0.324992
	chr12	122739140	122739257	SRP_	K562_Tier_2	0.319255
	chr12	122768098	122768200	Y_RNA	K562_Tier_2	0.313401
	chr12	12289226	12289329	U6	K562_Tier_2	0.513405
	chr12	12299465	12299582	SRP_	K562_Tier_2	0.508613
	chr12	123016179	123016327	SRP_	K562_Tier_2	0.270134
	chr12	1231755	1231903	SRP_	K562_Tier_2	0.529642
	chr12	123282915	123283034	5S_rRNA	K562_Tier_2	0.334237
	chr12	123302425	123302542	SRP_	K562_Tier_2	0.333066
	chr12	123348998	123349100	Y_RNA	K562_Tier_2	0.329348
	chr12	123386871	123387020	SRP_	K562_Tier_2	0.324726
	chr12	123420452	123420600	SRP_	K562_Tier_2	0.321815
	chr12	123692092	123692209	SRP_	K562_Tier_2	0.368119
	chr12	124223731	124223879	SRP_	K562_Tier_2	0.404966
	chr12	124292939	124293087	SRP_	K562_Tier_2	0.372426
	chr12	124743561	124743709	SRP_	K562_Tier_2	0.38969
	chr12	124845558	124845706	SRP_	K562_Tier_2	0.381736
	chr12	124921754	124921826	tRNA	K562_Tier_2	0.387875
	chr12	124927344	124927416	tRNA	K562_Tier_2	0.387875
	chr12	124927842	124927915	tRNA	K562_Tier_2	0.387875
	chr12	124939646	124939718	tRNA	K562_Tier_2	0.393626
	chr12	124939965	124940037	tRNA	K562_Tier_2	0.393626
	chr12	125088247	125088396	SRP_	K562_Tier_2	0.470639
	chr12	127001431	127001579	SRP_	K562_Tier_2	0.678605
	chr12	127166864	127167012	SRP_	K562_Tier_2	0.660897
	chr12	127619335	127619447	Y_RNA	K562_Tier_2	0.824462
	chr12	12790018	12790167	SRP_	K562_Tier_2	0.533039
	chr12	12842724	12842841	SRP_	K562_Tier_2	0.540332
	chr12	128483121	128483269	SRP_	K562_Tier_2	0.691491
	chr12	12856927	12857075	SRP_	K562_Tier_2	0.545912
	chr12	128958853	128959001	SRP_	K562_Tier_2	0.605972
	chr12	13046151	13046263	5S_rRNA	K562_Tier_2	0.614196
	chr12	130711096	130711244	SRP_	K562_Tier_2	0.440257
	chr12	130791379	130791527	SRP_	K562_Tier_2	0.400977
	chr12	130869730	130869837	U6	K562_Tier_2	0.380423
	chr12	130895519	130895667	SRP_	K562_Tier_2	0.3733
	chr12	130906837	130906949	Y_RNA	K562_Tier_2	0.3733
	chr12	130964404	130964521	SRP_	K562_Tier_2	0.37193
	chr12	131086921	131087069	SRP_	K562_Tier_2	0.366515
	chr12	131299639	131299751	5S_rRNA	K562_Tier_2	0.321985
	chr12	131661062	131661174	5S_rRNA	K562_Tier_2	0.298755
	chr12	131801314	131801434	5S_rRNA	K562_Tier_2	0.267062
	chr12	131815262	131815368	U6	K562_Tier_2	0.256225
	chr12	131890126	131890274	SRP_	K562_Tier_2	0.224145
	chr12	131967234	131967382	SRP_	K562_Tier_2	0.226623
	chr12	13197494	13197611	SRP_	K562_Tier_2	0.658973
	chr12	132091890	132092038	SRP_	K562_Tier_2	0.221263
	chr12	132670430	132670787	SRP_	K562_Tier_2	0.12651
	chr12	132696516	132696633	SRP_	K562_Tier_2	0.135412
[truncated: 63,535 more rows]

## Sheet: Figure 3a
Figure 3a
	Scramble-OE	Scramble-OE	Scramble-OE	SNAR-OE	SNAR-OE	SNAR-OE
SNAR-HEK293T	1.2185	1.257	0.652887	301.343	399.68	319.895
5s rRNA-HEK293T	1.1994	0.70562	1.18159	1.03695	1.23864	1.57493
SNAR-A549	0.954368	1.06568	0.983239	46.6836	60.797	48.8177
5s rRNA-A549	1.01824	0.834803	1.17643	0.836861	1.0383	0.955391

[truncated: 51 more sheets: Figure 3b, Figure 3d, Figure 3e, Figure 3g, Figure 3h, Figure 4a, Figure 4b, Figure 4c, Figure 4d, Figure 4e, Figure 4f, Figure 4g, Figure 5a, Figure 5b, Figure 5c, Figure 5d, Figure 5e, Figure 5f, Figure 5g, Figure 5h …]
